# Supplementary material for: The complex genetic landscape of familial MDS and AML reveals pathogenic germline variants
Source: Nat Commun. 2020 Feb 25;11:1044. doi: 10.1038/s41467-020-14829-5 (PMC7042299; doi:10.1038/s41467-020-14829-5)
Supplement: Supplementary file 4 — Supplementary Data 1 [file 41467_2020_14829_MOESM4_ESM.xlsx]

## Sheet: ST_1_Samples summary
FML ID (revised paper)	Samples from an affected individual	Samples from an unaffected individual *	Total subjects with samples	Total Samples	Sample type	Segregation	Remission or non-haematopoietic sample available	Sequencing methods
FML001	2	0	2	3	PB, Sa	Y	Y	S
FML002	2	0	2	8	PB, Fi	Y	Y	S
FML003	2	0	2	4	PB/BM	Y	Y	S		FML samples, summary statistics
FML004	3	3	6	8	PB, BM	Y	Y	S
FML005	4	3	7	16	PB, BM, Sa	Y	Y	S		Criteria	Number of families
FML006	3	0	3	4	PB	Y	Y	S		1 affected, 1 sample	27
FML007	3	3	6	6	PB, BM	Y	N	S		1 affected, >1 sample	6
FML008	4	0	4	7	PB, BM, Sa	Y	Y	S, P		1 affected + 1 or more unaffected	5
FML009	1	0	1	1	BM	N	N	S, E		2 or more affected	48
FML010	2	3	5	5	PB	Y	N	S, E
FML011	2	0	2	2	PB	Y	N	S, P
FML012	1	0	1	1	PB	N	N	S, P
FML013	2	0	2	2	PB	Y	N	S, E		Lengend
FML014	1	0	1	6	PB, Bu	N	Y	P
FML015	7	1	8	12	PB, BM, Sa	Y	Y	S		Sample type
FML016	2	0	2	3	PB, Sa	Y	Y	S		PB: Peripheral blood
FML017	2	0	2	2	PB	Y	N	S		Bu: Buccal
FML018	2	0	2	2	PB	Y	N	P		Sa: Saliva
FML019	1	0	1	1	PB	N	N	S, E		BM: Bone Marrow
FML020	3	3	6	3	PB	Y	N	S		Fi: Skin fibroblasts
FML021	5	2	7	8	PB, Bu	Y	Y	S
FML022	3	0	3	3	BM, Sa	Y	Y	S		Sequencing methods
FML023	1	0	1	1	PB	Y**	N	S		E: Exome
FML024	4	0	4	8	PB, BM, Sa	Y	Y	S		S: Sanger
FML025	2	1	3	5	PB, Sa	Y	Y	S		P: Gene panel
FML026	1	0	1	1	PB	N	N	S
FML027	4	1	5	6	PB, Sa	Y	Y	S
FML028	1	0	1	1	BM	N	Y	S		N: No/Not possible
FML029	4	0	4	14	NS	Y	Y	CNV		Y: Yes, done
FML030	1	1	2	6	PB	Y	NS	P, CNV		P: Possible as required
FML031	1	0	1	2	PB, Bu	N	Y	S, CNV
FML032	3	3	6	6	PB	Y	N	S, E
FML033	4	2	6	8	PB	Y	N	S, E
FML034	2	0	2	2	PB	Y	N	S, P
FML035	2	1	3	3	PB, Bu	Y	Y	S
FML036	1	0	1	2	PB, Bu	N	Y	S
FML037	1	0	1	3	PB, Sa	N	Y	S
FML038	2	0	2	2	PB	Y	N	S
FML039	2	0	2	4	PB, Bu	Y	Y	S
FML040	4	2	6	8	PB	Y	N	S
FML041	6	6	12	6	PB	Y	N	S
FML042	1	2	3	6	PB	Y	N	S, P, E
FML043	3	3	6	6	PB	Y	Y	S, E
FML044	1	0	1	1	PB	N	N	S, E
FML045	1	0	1	1	PB	N	N	S, P
FML046	2	0	2	2	PB	Y	N	P
FML047	1	0	1	1	PB	N	N	S, E
FML048	2	0	2	3	PB, BM	Y	N	S, E
FML049	1	0	1	1	PB	N	N	S, E
FML050	1	0	1	1	PB	N	N	S, E
FML051	2	0	2	4	BM	Y	N	S, E
FML052	2	0	2	4	PB, Sa	Y	Y	S, E
FML053	1	0	1	1	PB	N	N	S, E
FML054	2	2	4	2	PB	Y	N	S, E
FML055	1	0	1	1	PB	N	N	S, P, E
FML056	2	0	2	2	PB	P	N	S, P, E
FML057	2	0	2	4	PB	P	Y	E
FML058	2	0	2	4	NS	P	Y	P, E
FML059	1	0	1	1	PB	N	N	P, E
FML060	2	1	3	7	PB	P	N	S, E
FML061	1	1	2	2	PB	P	Y	S, E
FML062	1	0	1	1	PB	N	N	S, E
FML063	1	0	1	1	PB	N	N	S, E
FML064	2	2	4	2	BM	P	N	E
FML065	2	1	3	3	PB	Y	N	P, E
FML066	1	0	1	1	PB	N	N	P, E
FML067	1	1	2	2	PB	P	N	P, E
FML068	2	2	4	2	PB	Y	N	S, P, E
FML069	1	0	1	1	PB	N	N	S, P, E
FML070	2	0	2	2	PB	P	N	S, E
FML071	1	0	1	1	PB	N	N	S, E
FML072	3	0	3	7	PB, BM, Sa	P	Y	E
FML073	1	0	1	1	PB	N	N	S, E
FML074	1	0	1	1	PB	N	N	S, E
FML075	1	0	1	1	PB	N	N	S, E
FML076	1	0	1	2	PB, Fi	N	Y	S, P, E
FML077	1	0	1	1	PB	N	N	S, E
FML078	2	2	4	5	PB	Y	N	S, E
FML079	1	0	1	1	PB	N	N	S, E
FML080	1	0	1	1	PB	N	N	S, E
FML081	1	0	1	1	PB	N	N	S, E
FML082	1	0	1	1	NS	N	N	S, P, E
FML083	1	0	1	2	PB, BM	N	N	P, E
FML084	2	0	2	3	PB	Y	N	P, E
FML085	1	1	2	2	PB	P	N	S, P, E
FML086	2	0	2	3	BM	P	NS	P, E
Totals	168	53	221	297
		* asymptomatic carriers are listed as affected.				** segregation was published elsewhere in a collaborative study
