# Supplementary material for: The complex genetic landscape of familial MDS and AML reveals pathogenic germline variants
Source: Nat Commun. 2020 Feb 25;11:1044. doi: 10.1038/s41467-020-14829-5 (PMC7042299; doi:10.1038/s41467-020-14829-5)
Supplement: Supplementary file 5 — Supplementary Data 2 [file 41467_2020_14829_MOESM5_ESM.xlsx]

## Sheet: ST_2_Group 1 families
Family ID	Family description	Known gene	Variant detail	Transcript Accesion Number	Isoform Accesion Number	ExAC freq	gnomAD freq	ACMG evidence codes	ACMG status	Family carriers analysed	Family published	Reference	Other publications with the same variant
FML001	Monozygotic twins with AML with 13 years difference at onset One twin developed AML (subtype M1, normal karyotype) aged 21 months, the other at age age 15yrs (subtype M1, normal karyotype).	CEBPA	CEBPA: c.297_315del:p.Glu50Alafs*104	ENST00000498907	NM_001285829	NO	NO	PP3, PP1, PM2, PM4, PVS1	Pathogenic	II.1 and II.2	YES	Debeljak et al, 2013; Tawana et al, 2015	-
FML002	Mother and son both had AML (subtype M1) aged 23 yrs and 5 yrs, respectively.	CEBPA	CEBPA: c.218_219insC:p.His24Alafs*84	ENST00000498907	NM_001285829	NO	NO	PP3, PP1, PM2, PM4, PM1, PVS1	Pathogenic	I.1 and II.2	YES	Renneville et al, 2009; Tawana et al, 2015	Tawana et al, 2015; Sellick et al, 2005
FML003	Father and son had AML (subtype M2) aged 39 yrs and 26 yrs, respectively.	CEBPA	CEBPA: c.351_352 insCTAC:p.Ile68Leufs*41	ENST00000498907	NM_001285829	NO	NO	PP3, PP1, PM2, PM4, PM1, PVS1	Pathogenic	I.2 and II.1	YES	Nanri et al, 2010; Tawana et al, 2015	-
FML004	Father (subtype M1) and two children (subtype M2) had AML. The age at presenatation was 10yrs, 30 yrs and 18 yrs, respectively.	CEBPA	CEBPA: c.218delC:p.Pro23Argfs*137	ENST00000498907	NM_001285829	NO	NO	PP3, PP1, PM2, PM4, PM1, PVS1	Pathogenic	II.1, II.5 and III.2	YES	Smith et al, 2004; Tawana et al, 2015	-
FML005	Index case had AML (subtype M4) at age 18 yrs. Her mother had AML (subtype M2) at 32yrs. Her maternal aunt had AML at 3yrs.	CEBPA	CEBPA: c.218_219insC:p.His24Alafs*84	ENST00000498907	NM_001285829	NO	NO	PP3, PP1, PM2, PM4, PM1, PVS1	Pathogenic	II.1 and III.1	YES	Tawana et al, 2015	Sellick et al, 2005; Renneville et al, 2009
FML006	Several first degree relatives with AML. The index case presented with subtype M1 aged 1yr, his father (subtype M4) aged 25 yrs, his paternal uncle (subtype M1) aged 24 yrs and his paternal granfather at ge 34 yrs.	CEBPA	CEBPA: c.218_219insC:p.His24Alafs*84	ENST00000498907	NM_001285829	NO	NO	PP3, PP1, PM2, PM4, PM1, PVS1	Pathogenic	III.2 and IV.1	YES	Sellick et al, 2005; Tawana et al, 2015	Renneville et al, 2009; Tawana et al, 2015
FML007	The index case had MDS/AML. There a history of leukaemia in a male relative on her mother's side.	CEBPA	CEBPA: c.1138_988dupGAAC:p.Gln330Argfs*74	ENST00000498907	NM_001285829	NO	NO	PM2, PM4, PVS1	Pathogenic	II.2, II.3, III.2 and IV.1	NO	-	-
FML008	Index case had MDS (RAEB) at 49yrs. Her matrnal uncle and aunt had MDS aged 68 yrs and 54 yrs, respectively.	DDX41	DDX41: c.155dupA:p.Arg53Alafs*16	ENST00000507955	NM_016222	NO	NO	PP1, PP3, PM2, PM4, PVS1	Likely pathogenic	II.1, II.2, II.3 and III.1	YES	Cardoso et al, 2016	-
FML009	Index case had AML (aged 58 yrs). His mother also had AML.	DDX41	DDX41: c.719delTinsCG:p.Ile240Thrfs*108	ENST00000507955	NM_016222	NO	NO	PP3, PM2, PM4, PVS1	Likely pathogenic	II.1	YES	Cardoso et al, 2016	-
FML010	Index case had pancytoenia and evolved to AML at age 58 yrs. His mother had refractory anaemia (aged 69 yrs) and his older brother carcinoma of the tongue.	DDX41	DDX41: c.1586_1587delCA:p.Thr529Argfs*12	ENST00000507955	NM_016222	NO	4.062e-06	PP1, PP3, PM4, PVS1	Likely pathogenic	I.1 and II.2	YES	Cardoso et al, 2016	-
FML011	Father (RC) and daughter (RAEB) with MDS.	DDX41	DDX41: c.3G>A:p.Met1?	ENST00000507955	NM_016222	5.108e-05	8.09e-05	PP1, PM4, PVS1	Likely pathogenic	I.2 and II.1	YES	Cardoso et al, 2016	Lewinsohn et al, 2016; Berger et al, 2017
FML012	Index case had MDS (RC) aged 68 yrs. His older brother died of MDS.	DDX41	DDX41: c.3G>A:p.Met1?	ENST00000507955	NM_016222	5.108e-05	8.09e-05	PP1, PM4, PVS1	Likely pathogenic	II.2	NO	-	Lewinsohn et al, 2016; Cardoso et al, 2016; Berger et al, 2017
FML013	Index case had MDS (RAEB) aged 68 yrs. His older brother died post-BMT for AML aged 50 yrs.	DDX41	DDX41: c.370C>T:p.Arg124*	ENST00000507955	NM_016222	NO	NO	PP3, PM2, PM4, PVS1	Likely pathogenic	II.2 and III.1	NO	-	-
FML014	Index case had AML (with del 5) aged 20 yrs. Maternal grandfather, great grandmother and great aunt all died of leukaemia.	ETV6	ETV6: c.349C>T:p.Leu117Phe	ENST00000396373	NM_001987	8.237e-06	1.62e-05	PP3, PM1	VUS	IV.2	NO	-	-
FML015	Two first-degree cousins with RAEB and monosomy 7, grandmotherr with AML, great-grandmother with leukaemia	GATA2	GATA2: c.1061C>T:p.Thr354Met	ENST00000341105	NM_032638	NO	NO	PP3, PP2, PP1, PP5, PM2, PM1, PS1, PS3	Pathogenic	III.5, III.7, IV.1, IV.6, IV.9 and IV.10	YES	Bodor et al, 2012	Hahn et al, 2011; Dickinson et al, 2011; Kazenwadel et al, 2012; Holme et al, 2012
FML016	Index case had MDS (leukopenia/TCP) with normal karyotype. Herbrother died of AML with monosomy 7 at age 14 (first diagnosed age 9). Her father had MDS (normal karyotype). Father’s sib died of AML and another of hi sib's had TCP/leucopenia	GATA2	GATA2: 2 germline mutations (c.83_83delG:p.Gly28fs* and c.77A>C:p.His26Pro)	ENST00000341105	NM_032638	NO/NO	NO/NO	p.Gly28fs*: PP1, PM2, PM4, PM1, PVS1 // p.His26Pro: PP3, PP2, PP1, PM2, PM5, PM1	Likely pathogenic/VUS	II.7 and III.3	YES	Mutsaers et al 2013	-
FML017	Two brothers had MDS (age 16yrs) and AML (M2, age 14 yrs)). Their mother died of AML (M2).	GATA2	GATA2: c.1187G>A:p.Arg396Gln	ENST00000341105	NM_032638	NO	NO	PP1, PP3, PP5, PM1, PM2, PS3	Likely pathogenic	II.1 and II.2	YES	Holme et al, 2012	Pasquet et al, 2012
FML018	Index case had AML aged 17 yrs. Her paternal grandfather and uncle (aged 20 yrs) died of AML.	GATA2	GATA2: c.1061C>T:p.Thr354Met	ENST00000341105	NM_032638	NO	NO	PP3, PP2, PP1, PP5, PM2, PM1, PS1, PS3	Pathogenic	II.2 and III.1	NO	-	Hahn et al, 2011; Dickinson et al, 2011; Kazenwadel et al, 2012; Holme et al, 2012; Bodor et al, 2012
FML019	Index case had hypolplastic MDS with trisomy 8 aged 36yrs and congenital deafness. Half-brother died following MUD BMT for MDS with mosomy 7.	GATA2	GATA2: c.1084C>T:p.Arg362*	ENST00000341105	NM_032638	NO	NO	PP3, PM2, PS1, PVS1	Likely pathogenic	II.1	NO	-	Wlodarski et al 2016; Saida et al 2016
FML020	Index case had MDS (RC) aged 26 yrs. Her younger sister had MDS, mother died with AA and her maternal aunt died of leukaemia aged 21 yrs.	GATA2	GATA2: c.1061C>T:p.Thr354Met	ENST00000341105	NM_032638	NO	NO	PP3, PP1, PP5, PM1, PM2, PS1, PS3	Pathogenic	II.1, II.2 and III.1	YES	Holme et al, 2012	Hahn et al, 2011; Dickinson et al, 2011; Bodor et al, 2012; Kazenwadel et al, 2012;
FML021	Index case with lymphoedema progressed from MDS to AML at age 12 yrs. Her father had abnormal lymphocyte subsets, a paternal aunt had lymphoedema and a paternal cousin had AML.	GATA2	GATA2: c.313_314insCC:p.Leu105Profs*15	ENST00000341105	NM_032638	NO	NO	PP3, PP1, PM2, PM4, PM1, PVS1	Pathogenic	I.2, I.3, II.1 and II.2	YES	Holme et al, 2012	-
FML022	Index case with TCP + dense granule deficiency and 2children s with similar features (aged 6 and 8 yrs). Her brother had MDS/AML at age 28 yrs and died of GVHD after 2nd HSCT (donor was normal sister). Their father and paternal aunt also died of AML (relapsed post HSCT from sib with TCP). Paternal grandfather also had AML. Presently 5 adult alive family members with TCP and 3 with normal counts.	RUNX1	RUNX1: c.164_165insG:p.Ala55Glyfs*83	ENST00000300305	NM_001754	NO	NO	PP3, PM2, PM4, PVS1	Pathogenic	II.2, III.2 and III.5	YES	Owen et al, 2008	-
FML023	Several first degree relatives with RAEB, AML, MDS and TCP. Age of presentation ranging from 3yrs to 53 yrs. AD transmission.	RUNX1	RUNX1: c.602G>A:p.Arg201Gln	ENST00000300305	NM_001754	NO	NO	PP3, PP5, PM2, PM1, PS1, PS3	Likely pathogenic	II.6	YES	Song et al, 1999	Latger-Cannard et al, 2016
FML024	Index case with MDS (RAEB) at age 37 yrs, his brother was diagnosed with mild TCP at age 43 yrs. Second brother with moderate TCP in early 40s, third brother with T-ALL at age 12 yrs. His mother with MDS/AML at age 63 yrs had long history of TCP since 30s.	RUNX1	RUNX1: c.1088_1094del:p.Gly363Alafs*229	ENST00000300305	NM_001754	NO	NO	PP3, PP1, PM2, PM4, PVS1	Pathogenic	II.1, II.2, II.3 and II.4	YES	Owen et al, 2008	-
FML025	Index case had a long history of TCP. At age 52yrs she had MDS (RCMD). Her son had acute leukaemia (biphenotypic) and treatment with BMT.	RUNX1	RUNX1: c.958C>T:p.R320*	ENST00000300305	NM_001754	NO	NO	PP3, PP1, PM2, PM4, PVS1	Pathogenic	I.1	YES	Owen et al, 2008	Greif et al, 2012; Papaemmanuil et al, 2013; Buijs et al, 2013; Metzeler et al, 2016
FML026	Index case aged 39 yrs had TCP. Her mother died of CMML (with 11q23 abnormality), maternal uncle died of leukaemia age 64 yrs, maternal cousin had TCP and died of AML aged 23 yrs.	RUNX1	RUNX1: c.351+1G>A	ENST00000300305	NM_001754	NO	NO	PM2, PM4, PM1, PVS1	Pathogenic	II.1	YES	Owen et al, 2008	De Rocco et al, 2017
FML027	Index case had AML at age 29 yrs. His 2 daughters had MDS at age 45 ( RAMD with trisomy 8) and 49 (RARS with normal karyotype) yrs. Both daughters had chronic moderate TCP since childhood. Daughter with RAMD had 2 children with mild TCP.	RUNX1	RUNX1: c.367G>C:p.Asp123His	ENST00000300305	NM_001754	NO	1.135e-05	PP3, PP1, PP5, PM1	Likely pathogenic	II.2, II.3, III.2 and III.3	YES	Owen et al, 2008	-
FML028	Index case had bruising as a child and evolved to AML aged 20 yrs. His father had TCP, two paternal uncles had TCP, one died of leukaemia aged 44yrs. His paternal grandfather died of leukaemia aged 54 yrs.	RUNX1	RUNX1: c.588delA:p.Val197Trpfs*14	ENST00000300305	NM_001754	NO	NO	PP3, PM2, PM4, PVS1	Pathogenic	III.4	YES	Langabeer et al, 2010	-
FML029	In this family there are 8 affected memebers over three generations. Four had TCP in four it evolved to AML.	RUNX1 del	RUNX1 deletion chr21:36349450-36572837	ENST00000300305	NM_001754	NO	.	PVS1	Likely pathogenic	II.5, III.2, III.3 and III.4	NO	-	-
FML030	Index case had a platelet defect from age 6 yrs. At age 13 yr he developed AML (M2 subtype with trisomy 19). His father had platelet storage pool disorder.	RUNX1 del	RUNX1 deletion chr21:36400658-36972948	ENST00000300305	NM_001754	NO	.	PVS1	Likely pathogenic	II.2	NO	-	-
FML031	Index case had TCP. His father, sister and daughter all died from AML aged 69 yrs, 7 yrs and 15 yrs , respectively.	RUNX1 del	RUNX1 deletion chr21:36389492-37056053	ENST00000300305	NM_001754	NO	.	PVS1	Likely pathogenic	II.2 and III.1	NO	-	-
FML032	The index case had AA aged 13 months. His older brother had ALL (and hydrocephalus) aged 3 years treated by unrelated cord transplant. His father had thrombocytopenia and a paternal aunt died of AA in childhood.	SAMD9L	SAMD9L: c.4418G>A:p.Ser1473Asn	ENST00000318238	NM_001303500	NO	NO	PP1, PP2, PM2	VUS	II.2, III.1, III.3 and III.4	NO	-	-
FML033	In this family 3 siblings (2 boys, 1 girl) had BMF associated with deafness aged 14yrs, 12yrs and 11 years. Their mother aged 45 yrs had MDS (RC) and deafness.	SRP72	SRP72: c.1064_1065del:p.Thr355Lysfs*19	ENST00000342756	NM_006947	NO	7.25e-06	PP3, PP1, PP5, PM2, PS3, PVS1	Pathogenic	I.1, II.1, II.2 and II.3	YES	Kirwan et al, 2012	-
FML034	The index case had MDS (RAEB) at age 51 years. Her mother had MDS aged 76 yrs.	SRP72	SRP72: c.620G>A:p.Arg207His	ENST00000342756	NM_006947	3.302e-05	3.26e-05	PP3, PP1, PP5	VUS	I.1 and II.2	YES	Kirwan et al, 2012	-
FML035	Index case had MDS aged 47 yrs. His son had AA and father anaemia and thrombocytopenia.	TERC	TERC: r.212C>G	ENST00000602385	NR_001566.1	NO	NO	PP1, PM2, PM1, PS1, PS3	Likely pathogenic	II.2 and III.2	YES	Kirwan et al, 2009	-
FML036	Index case had MDS (with complex karyotype) aged 43 yrs. His father had MDS (RCMD) aged 62 yrs. One paternal uncle died from leukaemia and another from stomach cancer.	TERC	TERC: r.309G>T	ENST00000602385	NR_001566.1	NO	NO	PP1, PM2, PM1, PS3	Likely pathogenic	III.3	YES	Kirwan et al, 2009	-
FML037	Index case with peripheral cytopenia and hypocellular BM (aged 13 years). His father was diagnosed at 28 years with “aplastic anemia” and died at 37 yrs from infection as a result of treatment of leukemia. His paternal aunt died aged 34 yrs of leukemia. Both of them were prematurely gray in the 20’s.	TERC	TERC: r.179_180TCdelinsGG	ENST00000602385	NR_001566.1	NO	NO	PP1, PM2, PM5, PM1	Likely pathogenic	III.1	NO	-	-
FML038	Index case had MDS (RC) aged 26yrs. Her father (aged 53 yrs) and paternal grandmother died of MDS/AML. One paternal cousin with MDS.	TERT	TERT: c.248G>C:p.Arg83Pro	ENST00000310581	NM_198253	NO	NO	PP3, PP2, PP1, PM2	Likely pathogenic	II.2 and III.1	YES	Vulliamy et al, 2011	-
FML039	Index case had AA aged 33 yrs. His father died of MDS aged 48 yrs.	TERT	TERT: c.1892G>A:p.Arg631Gln	ENST00000310581	NM_198253	NO	NO	PP1, PP3, PP5, PM1, PM2, PS1, PS3	Pathogenic	I.1 and III.1	YES	Kirwan et al, 2009	Basel-Vanagaite et al, 2008; Norberg et al, 2018
FML040	Index case had MDS that evolved to AML age 30 yrs. Her older sister had AA.	TERT	TERT: c.2354C>T:p.Pro785Leu	ENST00000310581	NM_198253	NO	4.09e-06	PP1, PP2, PM2, PS3	Likely pathogenic	I.1, II.1, II.2, II.4 and II.5	YES	Kirwan et al, 2009	-
FML041	Index case had MDS with complex karyotype aged 40 yrs. His mother died with MDS and liver cirrhosis aged 60yrs. One maternal uncle died with MDS aged 65 yrs, one maternal uncle died with MDS aged 56 yrs.	TERT	TERT: c.1445delA:p.His482Profs*27	ENST00000310581	NM_198253	NO	NO	PP3, PP1, PM2, PVS1	Pathogenic	II.2, II.9 and III.4	NO	-	-
FML042	Index case had hypocellular BM aged 9yrs. One of her cousin's had AA and there was FH of acute leukaemia.	ERCC6L2	ERCC6L2: c.2767delG:p.Glu923Argfs*8	NA	NM_020207	NO	NO	PVS1, PM2	Likely pathogenic	III.1	YES	Tummala et al, 2018
FML043	Index case had pancytopenia and hypocellular BM (aged 8yr), this evolved to MDS/AML with complex karyotype age 29 yrs. He had 2 sisters who developed BMF aged 18yrs and 13 yrs.	ERCC6L2	ERCC6L2: c.3442-3443delAT:p.Met1148Glufs*7/c.3796C>T:p.Arg1266*	NA	NM_020207	NO	NO/1.225E-05	PVS1, PM2/PVS1, PM2	Likely pathogenic/Likely pathogenic	II.1, II.2, II.3	YES	Tummala et al, 2018
FML044	Index case had AA aged 38yrs and developed carcinoma of tongue. Her younger brother died of AML aged 19yrs. Strong history of breast and other cancers on mother's side of the family.	FANCA	FANCA: c.2505-1G>T/c.3626+5G>C	ENST00000389301	NM_000135	NO/8.961E-06	3.991E-06/4.047E-6	PVS1, PM2, PP3/PM2	Pathogenic/VUS	II.2	NO	-
FML045	Index case had radio-ulnar synostosis, aplastic anaemia in childhood which progressed to MDS in adulthood. His uncle died of leukaemia, sib died from AA in childhood, daughter required MUD BMT for AA aged 9 months.	MECOM	MECOM: c.2443C>T:p.Arg815Trp	ENST00000264674	NM_001105077	NO	NO	PS1, PM2, PP3, PP5	Likely pathogenic	II.2	NO	-	Niihori et al, 2015
FML046	Index case had MDS (20q-) and liver cirrhosis. His brother had MDS and cirrhosis aged 46 yrs. Both brothers had successful liver transplantation.	RTEL1	RTEL1: c.2992C>T:p.Arg998*	ENST00000508582	NM_032957	1.668e-05	3.208e-05	PVS1, PM2, PP3, PP5	Pathogenic	II.1 and II.2	YES	Cardoso et al, 2017	Deng et al, 2013; Walne et al, 2013; Ballew et al, 2013
FML047	The index case was 23 yr old with longstanding MDS (first documented aged 6 months) associated with short stature, cleft palate, learning disabilities. Her twin sister also had MDS, similar non-haematological features and died of AML.	SBDS	SBDS: c.258+2T>C/c. 183_184delinsCT:p.Lys62*	ENST00000246868	NM_016038	0.003946/0.0004118	3.879E-03/2.582E-04	PVS1, PS1, PP3, PP5/PVS1, PS1, PP3, PP5	Pathogenic/Pathogenic	II.2	NO	-	Both variants reported in more than 12 publications
FML048	Index case had MDS diagnosed in infancy. His older brother had MDS and splenomegaly in infancy, sucessfully treated by VUD BMT.	WAS	WAS: c.1337delA:p.Lys446Argfs*25	ENST00000376701	NM_000377	NO	NO	PVS1, PM2	Likely pathogenic	II.1 and II.2	NO	-	-
FML049	Index case had MDS (RAEB, del5q and translocation of 7q) aged 59yrs. Her mother had MDS (REAB) at age 88yrs. Her father had Non Hodgkin’s lymphoma	TP53	TP53: c.C844T:p.Arg282Trp	ENST00000269305	NM_000546	1.659e-05	3.98e-06	PM1, PM2, PM5, PP3, PP5	Likely pathogenic	II.1	NO	-	Toguchida et al, 1992; Malkin et al, 1992
