# Supplementary material for: The complex genetic landscape of familial MDS and AML reveals pathogenic germline variants
Source: Nat Commun. 2020 Feb 25;11:1044. doi: 10.1038/s41467-020-14829-5 (PMC7042299; doi:10.1038/s41467-020-14829-5)
Supplement: Supplementary file 6 — Supplementary Data 3 [file 41467_2020_14829_MOESM6_ESM.xlsx]

## Sheet: ST_3_Group 2 families
Family ID	Family clinical phenotype	Sample	Family position, diagnosis	Description	WES
FML050	MDS	III.2	Index, MDS	Index case had MDS (RC, normal karyotype) aged 14 yrs. His maternal grandfather had MDS. Parents were first cousins.	YES
FML051	MDS	I.1	Mother, MDS	The index case aged 24 years had MDS (RC) and her mother had MDS (RC) aged 47 yrs.	YES
		II.1	Index, MDS		YES
FML052	MDS	III.2	Index, MDS	MDS (RCMD) in 2 first-cousins, 4 died of MDS/AML in previous generation (s) – all had Monosomy 7 with disease presentation.	YES
		III.3	Cousin, MDS		YES
FML053	MDS	II.2	Index, MDS	Index case had MDS (RCMD with normal karyotype) aged 76 yrs. His father had died with MDS.	YES
FML054	AML	II.1	Index, MDS>AML	Index case had AML (subtype M4) aged 29yrs. Her mother had MDS that evolved to AML (subtype M2) at age 50yrs.	YES
FML055	AML	II.2	Index, AML	Index case had acute leukaemia (acute biphenotypic leukaemia) aged 23 yrs. His older brother died from acute leukaemia (mixed lineage) aged 23 yrs.	YES
FML056	AML	II.1	Sister, AA>ALL	Index case (aged 30 yrs) had AA. Her younger sister had MDS and then developed ALL aged 31 yrs.	YES
FML057	AML	I.1	Mother, AML	Index case had AML (subtype M2 with complex karyptype including abnormalties of chromosomes 5 and 7) aged 36 yrs. Her mother died from AML with pancytopenia aged 53 yrs.	YES
		II.1	Index, AML		YES
FML058	AML	II.1	Sibling, B-ALL, lymphoma	Sibs with ALL/lymphoma aged 4 years	YES
FML059	AML	II.1	Index, AML	Index case had AML with multilineage dysplasia (M4 subtype with complex karyotype including loss of chromosome 7 and trisomy 8) aged 56 yrs. Her elder sister had AML (with trisomy 8) aged 50 yrs.	YES
FML060	MDS/AML	III.7	Index, MDS	Index case had MDS that progressed to AML age 56 yrs. Her old brother died of AML aged 56 yrs. One of her maternal cousin's died of ALL aged 36 years. Her motherr died of carcinoma of stomach aged 50 yrs. Strong family history of other cancers in distant family relatives.	YES
		III.3	Cousin, ALL		YES
FML061	MDS/AML	II.1	Index, MDS	Index case had MDS (RCMD with monosomy 7)age 2yrs. His mother had AML (subtype M5) aged 10 yrs.	YES
FML062	MDS/AML	III.1	Index, MDS	Index case has non-severe aplastic anaemia aged 24 yrs (responded to ATG but relapsed) . Father had macrocytic anaemia (recently died of stroke), grandfather died of liver failure with AML and known antecedent aplastic anaemia	YES
FML063		II.1	Index, MDS	Index case had MDS (RCMD with normal karyotype) aged 60yrs. One sister had AML.	YES
FML064	MDS/AML	II.1	Index, MDS	Index case had MDS (with monosomy 7) aged 1 yr. One brother had CMML which progressed to AML aged 12 yrs.	YES
		II.2	Brother, CMML>AML		YES
FML065	MDS/AML	II.1	Index, AML	Index case had AML aged 7 yrs. His father had MDS (RC) aged 46 yrs.	YES
		I.2	Father, MDS		YES
FML066	MDS/AML	II.3	Index, MDS	Index case had MDS (RC) aged 63 yrs. One brother had MDS that progressed to AML aged 66yrs.	YES
FML067	MDS/AML	II.2	Index, TCP, squamous cell carcinoma	Index case had BMF and squamous carcinoma of oesophagus aged 20 yrs. One sister died from squamous carcinoma of oesophagus, maternal uncle died with AML, solid cancers in several individuals from father's side.	YES
FML068	MDS/AML/TCP	II.2	Brother, donor, later TCP	Index case had AML (aged 18 yrs). Treated by BMT using brother as a donor. The indexc case relapsed after sibling BMT and the donor brother had thrombocytopenia.	YES
FML069	MDS/AML/TCP	II.2	Index, TCP	Index case had hypocellular BM (thrombocytopenia and leucopenia) with dystrophic toe nails, short stature. His brother had AL.	YES
FML070	MDS/AML/TCP	II.2	Mother, MDS	Index case had MDS (normal karyotype) aged 3 yrs. His mother had MDS aged 43 yrs, maternal uncle died of AML aged 2yrs.	YES
		III.2	Index, MDS		YES
FML071	MDS/AML/TCP	II.2	Index, MDS	Index case had pancytopenia that evolved to MDS with monosomy 7, she died followinmg complications of BMT at age 10yrs. Her older brother had aplastic anaemia that evolved into MDS with monosomy 7 and died aged 11 yrs as no donor was available. Thee index's mother had thrombocytopenia.)	YES
FML072	MDS/AML/TCP	III.2_CR	Index, MDS>AML	Index case had MDS aged 42 yrs. His mother had AML (subtype M2) aged 37 yrs, hid maternal grandfather died of acute leukaemia aged 50 yrs. His son had MDS aged 8yrs.	YES
		III.2_PB			YES
FML073	MDS/AML/BMF	II.2	Index, AA	Index case had AA aged 28 yrs. His brother died of leukaemia aged 8 yrs.	YES
FML074	MDS/AML/BMF	II.2	Index, BMF	Index case had BMF aged 65 yrs. Her father died of AML aged 85yrs and sister died of ovarian cancer aged 28 yrs.	YES
FML075	MDS/AML/BMF	II.6	Index, AA	Index case had AA age 4yrs. This progressed to MDS/AML with monosomy 7. He had 3 brothers with AA and one with MDS aged 29yrs. Parents were 1st cousins.	YES
FML076	MDS/AML/BMF	II.2	Index, AML	Index case had AML (subtype M4) aged 35 yrs. His brother died of AA aged 33 yrs and he had a daughter with AA diagnosed in infancy.	YES
FML077	MDS/AML/BMF	II.4	Index, MDS	Index case had MDs (with monosomy 7) aged 3 yrs. One older brother died of ALL aged 8yrs, and one brother had AA at age 3 months.	YES
FML078	MDS/AML/BMF	IV.1	Index, AA>MDS	Index case developed BMF aged 36 yrs. Then developed renal and liver disease and died aged 45 yrs. His brother had BMF and renal impairment. Maternal uncle died of MDS/AML.	YES
		IV.2	Brother, AA		YES
FML079	MDS/AML/BMF	III.1	Index, AA	Index case had AA aged 42 years. Her father, paternal uncle and paternal grandmother had AML.	YES
FML080	MDS/AML/BMF	III.1	Index, AA	Index case had BMF (associated with short stature and bronchiectasis) aged 47yrs. Her father and paternal grandmother died of leukaemia and two paternal uncles from lung and stomach cancer.	YES
FML081	MDS/AML/BMF	I.1	Index, AA	Index case had BMF aged 52 yrs associated with ataxia. Her son had MDS with monosomy 7 at age 1 yr and was treated with BMT. He also had atxia.	YES
FML082	MDS/AML/BMF	III.2	Index, AA	Index case had BMF aged 12 yrs. His paternal uncles had colon carcinoma (age 50yrs), esophageal crcinoma (aged 33 yrs) and leukaemia (32 yrs).	YES
FML083	MDS/AML/BMF	II.5	Index, MDS	Index case had MDS (associated with extensive dental loss and skeletal abnormalities). Older brother died of AA aged 64 yrs.	YES
FML084	MDS/AML/BMF	II.3	Uncle, MDS	Index case had hypocellular BM with intermittent cytopenia aged 23 yrs. His maternal uncle had MDS aged 51 yrs.	YES
		III.2	Index, AA		YES
FML085	MDS/AML/BMF	II.2	Index, MDS	Index case had MDS (associated with short stature and frontal bossing) aged 2 yrs . Her mother had MDS aged 6yrs and was treated by BMT.	YES
FML086	MDS/AML/BMF	II.2	Sister, AA	Index case had AML (with multilineage dysplasia) aged 6yrs. Her sister had AA aged 14 yrs.	YES
