# Supplementary material for: The complex genetic landscape of familial MDS and AML reveals pathogenic germline variants
Source: Nat Commun. 2020 Feb 25;11:1044. doi: 10.1038/s41467-020-14829-5 (PMC7042299; doi:10.1038/s41467-020-14829-5)
Supplement: Supplementary file 7 — Supplementary Data 4 [file 41467_2020_14829_MOESM7_ESM.xlsx]

## Sheet: ST_4_Table 3 expanded
FAMILY	GENE	VARIANT	TRANSCRIPT	ExAC	ACMG	REVEL	CADD	METHOD	REF, ALT	DEPTH	VAF	TISSUE SOURCE	DISEASE STATUS AT TIME OF SAMPLING (OTHER DISEASE FEATURES)	PROVEN GERMLINE?
FML007	CEBPA	CEBPA:c.985_988dupGAAC: p.Gln330Argfs*74	ENST00000498907	NO	Pathogenic	-	35	-	-	-	-	PB, BM	There looks like a disease and remsission sample on the patient	Yes: present in asymptomatic mother + one other relative
FML012	DDX41	DDX41:c.3G>A:p.Met1?	ENST00000507955	5.11e-05	Likely pathogenic	0.162	23.8	Panel: Blizard	430, 358	792	0.454	PB	MDS	No: parents are unavailable and no sample from affected brother who died of MDS. But note: this is a recurrent variant, seen repetitively in the germline elsewhere, including gnomad (23/276878)
FML013	DDX41	DDX41:c.370C>T:p.Arg124X	ENST00000507955	NO	Likely pathogenic	-	38	Exome	45, 69	114	0.61	PB	MDS-post chemotherapy	Yes: present in aysmptomatic brother
FML014	ETV6	ETV6:c.349C>T:p.Leu117Phe	ENST00000396373	8.24e-06	VUS	0.396	26.4	Panel: Birmingham	1205, 1108	2313	0.48	PB, Bu	AML- receiving chemotherapy	Yes: present in post-treatment sample (clear het Sanger trace available).
FML018	GATA2	GATA2:c.1061C>T:p.Thr354Met (het)	ENST00000341105	NO	Pathogenic	0.914	31	Panel: Blizard	67, 111	178	0.62	PB	Remission	Yes: present in asymptomatic father
FML019	GATA2	GATA2:c.1084C>T:p.Arg362X	ENST00000341105	NO	Likely pathogenic	-	42	Exome	13, 9	22	0.41	PB	MDS (deafness, vulva in-situ neoplasia)	No: sample only from the index case
FML029	RUNX1	chr21:36349450-36572837 (hg19/GRCh37)	ENST00000300305	NO	Likely pathogenic	-	-	MLPA	-	-	-	?	Remission (also many family DNAs for segregation)	?
FML030	RUNX1	chr21:36400658-36972948(hg19/GRCh37)	ENST00000300305	NO	Likely pathogenic	-	-	MLPA	-	-	-	?	?Remission	?
FML031	RUNX1	chr21:36389492-37056053(hg19/GRCh37)	ENST00000300305	NO	Likely pathogenic	-	-	MLPA	-	-	-	PB	MDS	?
FML032	SAMD9L	SAMD9L:c.4418G>A:p.Ser1473Asn	ENST00000318238	NO	VUS	0.055	20.9	Exome	55, 51	106	0.48	PB	BMF	Yes: present in affected father and son
FML037	TERC	TERC:r.179_180TCdelinsGG	ENST00000602385	NO	Likely pathogenic	-	-	? Sanger	-	-	-	PB, Sa	Thrombocytopenia-BMF (prematurely gray)	?
FML041	TERT	TERT:c.1445delA:p.His482Profs*27	ENST00000310581	NO	Pathogenic	-	25.2	Sanger, het indel	79, 77	156	0.49	PB	MDS (skin pigmentation abnormalities)	Yes: present in affected uncle and multiple asymptomatic relatives
FML044	FANCA	FANCA:c.2505-1G>T	ENST00000389301	NO	Pathogenic	-	24.3	Exome	78, 63	141	0.45	DNA ?PB	BMF (short stature, leucoplakia)	No: no sample from affected brother who died. But note: no evidence of acquired variants in this gene causing MDS/AML
	FANCA	FANCA:c.3626+5G>C	ENST00000389301	8.961e-06	VUS	-	14.2	Exome	73, 77	150	0.51	DNA ?PB	BMF (short stature, leucoplakia)	No: no sample from affected brother who died. But note: no evidence of acquired variants in this gene causing MDS/AML
FML045	MECOM	MECOM:c.2443C>T:p.Arg815Trp	ENST00000264674	NO	Likely pathogenic	0.49	26.8	Sanger, Amanda	-	-	-	PB	MDS (radio-ulna synostosis)	No: no sample affected sib and daughter. But note: this is a recurrent disease-causing variant; no evidence of acquired varints in this gene causing MDS/AML
FML047	SBDS	SBDS:c.258+2T>C	ENST00000246868	0.003946	Pathogenic	-	33	Exome	51, 60	111	0.54	PB	MDS (learning difficulties, short stature, dysmorphic facies)	No: no sample from affected sib who died. But note: these are well established germline disease-causing variants. No evidence of them being acquired in AML
	SBDS	SBDS:c.183_184delinsCT; p.Lys62X	ENST00000246868	0.0004118	Pathogenic	-	40	Exome	54, 55	109	0.51	PB	MDS (learning difficulties, short stature, dysmorphic facies)	No: no sample from affected sib who died. But note: these are well established germline disease-causing variants. No evidence of them being acquired in AML
FML049	TP53	TP53:c.C844T:p.Arg282Trp	ENST00000269305	1.659e-05	Likely pathogenic	0.9	25.7	Exome	2,46	48	0.96	PB	MDS	No: but reported as germline in Li-Fraumeni-like syndrome
FML048	WAS	WAS:c.1336delA:p.Lys446fs	ENST00000376701	NO	Likely pathogenic	-	35	Exome	0, 18	18	1	PB, BM	MDS	Yes: present in both affected brothers
