# Supplementary material for: The complex genetic landscape of familial MDS and AML reveals pathogenic germline variants
Source: Nat Commun. 2020 Feb 25;11:1044. doi: 10.1038/s41467-020-14829-5 (PMC7042299; doi:10.1038/s41467-020-14829-5)
Supplement: Supplementary file 8 — Supplementary Data 5 [file 41467_2020_14829_MOESM8_ESM.xlsx]

## Sheet: ST_5_52 candidate genes
FAMILY (PATIENT)	VARIANT TYPE	GENE	DESCRIPTION	TRANSCRIPT	VARIANT	FREQUENCY IN CONTROL POPULATION (ExAC DATABASE)	MUTATION TASTER	SIFT	PROVEAN	POLYPHEN2	PhyloP	GERP++	CADD PHRED	REVEL	ESP6500	1000g	dbSNP137	Omim	Chr	Start	End	Ref	Obs	Ref	Alt	VAF	ASSOCIATED INHERITED DISORDER	FUNCTION	ASSOCIATION WITH LEUKEMIA AND OTHER CANCERS	MUTATED IN SPORADIC AML (TCGA and Tyner et al.data)
FML057 (I.1); FML057 (II.1)	missense	RYR1	ryanodine receptor 1 (skeletal)	ENST00000359596	c.5213C>A:p.(Thr1738Lys)	NO	D	T	D	D	C	3.22	25.1	0.44	NA	NA	.	255320;117000;145600;180901	19	38976508	38976508	C	A	46	44	0.488889	Malignant hyperthermia 1 (MHS1) (autosomal dominant)/Central core disease of muscle (CCD) (autosomal recesive)/Multiminicore disease with external ophthalmoplegia (MMDO) (autosomal recesive)/ King-Denborough syndrome (autosomal dominant)	Ryanodine receptor that functions as a calcium release channel in the sarcoplasmic reticulum	-	YES (0.1%)
FML063 (II.1)	missense	RYR1	ryanodine receptor 1 (skeletal)	ENST00000359596	c.5216C>T:p.(Pro1739Leu)	NO	B	T	D	D/P	N	-2.66	14.85	0.196	NA	NA	.	255320;117000;145600;180901	19	38976511	38976511	C	T	100	108	0.519231
FML062 (III.1)	missense	RYR1	ryanodine receptor 1 (skeletal)	ENST00000359596	c.5921G>A:p.(Arg1974Gln)	8.268e-06	B	T	D	D/B	C	4.18	22.2	0.295	NA	NA	.	255320;117000;145600;180901	19	38980822	38980822	G	A	37	30	0.447761
FML084 (II.3); FML084 (III.2)	missense	RYR1	ryanodine receptor 1 (skeletal)	ENST00000359596	c.6742C>T:p.(Arg2248Cys)	6.648e-05	D	D	D	D	C	3.15	29.1	0.694	NA	NA	.	255320;117000;145600;180901	19	38987127	38987127	C	T	42	49	0.538462
FML082 (III.2)	missense	RYR1	ryanodine receptor 1 (skeletal)	ENST00000359596	c.10478G>A:p.(Arg3493His)	8.27e-06	D	D	D	D	C	4.25	32	0.808	NA	NA	.	255320;117000;145600;180901	19	39015994	39015994	G	A	107	91	0.459596
FML083 (II.5)	missense	RYR1	ryanodine receptor 1 (skeletal)	ENST00000359596	c.10883G>A:p.(Arg3628His)	NO	D	D	D	D	C	4.26	33	0.896	NA	NA	.	255320;117000;145600;180901	19	39019004	39019004	G	A	73	69	0.485915
FML061 (II.1)	missense	COL5A1	collagen, type V, alpha 1	ENST00000371817	c.3022A>C:p.(Thr1008Pro)	NO	D	T	D	D	C	4.56	24.3	0.644	NA	NA	.	120215;130000;130010	9	137694749	137694749	A	C	33	15	0.3125	Heterozygous mutations in this genes cause the autosomal dominant disorder Ehlers-Danlos syndrome, types I and II	Alpha chain for type V collagen	-	NO
FML068 (II.1); FML068 (II.2)	missense	COL5A1	collagen, type V, alpha 1	ENST00000371817	c.3488A>C:p.(Glu1163Ala)	9.096e-05	D	T	N	D	C	4.29	23	0.574	NA	NA	.	120215;130000;130010	9	137702114	137702114	A	C	92	100	0.520833
FML075 (II.6)	missense	COL5A1	collagen, type V, alpha 1	ENST00000371817	c.5155G>A:p.(Glu1719Lys)	8.7e-06	D	D	D	P/B	C	4.55	25.8	0.443	NA	NA	.	120215;130000;130010	9	137726835	137726835	G	A	66	49	0.426087
FML061 (II.1)	missense	DHX34	DEAH (Asp-Glu-Ala-His) box polypeptide 34	ENST00000328771	c.1332G>T:p.(Glu444Asp)	2.47e-05	D	D	D	D	C	1.13	23.2	0.802	NA	NA	.	.	19	47863284	47863284	G	T	15	27	0.642857	-	NMD pathway and RNA splicing	-	YES (0.1%)
FML065 (II.1); FML065 (I.2)	missense	DHX34	DEAH (Asp-Glu-Ala-His) box polypeptide 34	ENST00000328771	c.1544A>G:p.(Tyr515Cys)	4.31e-05	D	D	D	D	C	5.25	25.4	0.407	NA	NA	rs144517662	.	19	47865901	47865901	A	G	20	15	0.428571
FML071 (II.2)	missense	DHX34	DEAH (Asp-Glu-Ala-His) box polypeptide 34	ENST00000328771	c.1912G>A:p.(Asp638Asn)	4.34e-05	D	T	D	P	C	3.91	22.6	0.063	NA	NA	.	.	19	47876130	47876130	G	A	6	7	0.538462
FML055 (II.2)	missense	DHX34	DEAH (Asp-Glu-Ala-His) box polypeptide 34	ENST00000328771	c.2689C>T:p.(Arg897Cys)	0.0003307	D	D	D	D	N	1.83	31	0.275	NA	0.0005	rs187504350	.	19	47880446	47880446	C	T	96	56	0.368421
FML056 (II.1)	missense	DNAH9	dynein, axonemal, heavy chain 9	ENST00000262442	c.662T>C:p.(Val221Ala)	7.417e-05	D	D	D	D	C	5.25	26.5	0.599	7.7e-05	NA	.	603330	17	11513760	11513760	T	C	16	10	0.384615	-	The heavy chain subunit of axonemal dynein, a large multi-subunit molecular motor. DNAH9 interacts with B-cell CLL/lymphoma 6 (BCL6).	Recurrently mutated gene in sporadic AML that may represent cooperating events that are capable of interacting with several different initiating mutations (Welch et al, Cell, 2012). Gene mutated in different types of cancers.	YES (0.4%)
FML055 (II.2)	missense	DNAH9	dynein, axonemal, heavy chain 9	ENST00000262442	c.4667A>T:p.(Asp1556Val)	0.0001318	D	T	D	B	C	3.4	22.5	0.234	0.000154	NA	.	603330	17	11597237	11597237	A	T	43	57	0.57
FML055 (II.2)	missense	DNAH9	dynein, axonemal, heavy chain 9	ENST00000262442	c.4969T>A:p.(Tyr1657Asn)	3.295e-05	D	D	D	D	C	4.99	29.2	0.522	NA	NA	.	603330	17	11603144	11603144	T	A	64	57	0.471074
FML056 (II.1)	missense	DNAH9	dynein, axonemal, heavy chain 9	ENST00000262442	c.6457G>A:p.(Ala2153Thr)	5.769e-05	D	D	D	B	N	1.22	15.65	0.116	NA	NA	.	603330	17	11650930	11650930	G	A	11	18	0.62069
FML059 (II.1)	missense	DNAH9	dynein, axonemal, heavy chain 9	ENST00000262442	c.9703G>A:p.(Glu3235Lys)	5.765e-05	D	T	D	D	C	4.93	24.8	0.623	NA	NA	.	603330	17	11757515	11757515	G	A	99	107	0.519417
FML053 (II.2)	missense	IL17RA	interleukin 17 receptor A	ENST00000319363	c.127T>G:p.(Cys43Gly)	NO	D	D	D	D	C	2.59	27.6	0.238	NA	NA	.	605461	22	17566108	17566108	T	G	20	17	0.459459	Immunodeficiency 51 (IMD51) and Chronic Mucocutaneous Candidiasis are caused by homozygous mutations (autosomal recesive deficiency) in the IL17RA gene	Receptor of IL17A, a proinflammatory cytokine secreted by activated T-lymphocytes that induces the maturation of CD34+ hematopoietic precursors into neutrophils. Related pathways are Akt Signaling and ERK Signaling.	-	NO
FML068 (II.1); FML068 (II.2)	missense	IL17RA	interleukin 17 receptor A	ENST00000319363	c.1291C>T:p.(Arg431Cys)	NO	D	D	D	D	C	5.46	31	0.265	NA	NA	.	605461	22	17589400	17589400	C	T	115	123	0.516807
FML050 (III.2)	missense	IL17RA	interleukin 17 receptor A	ENST00000319363	c.G1403G>A:p.(Arg468His)	8.714e-06	D	D	D	B	C	5.39	25.3	0.205	NA	NA	.	605461	22	17589512	17589512	G	A	16	20	0.555556
FML062 (III.1)	missense	LRP2	low density lipoprotein receptor-related protein 2	ENST00000263816	c.7205A>C:p.(His2402Pro)	NO	B	T	D	P	C	3.13	21.1	0.342	NA	NA	.	600073;222448	2	170063025	170063025	T	G	86	72	0.455696	Mutations in this gene cause the rare autosomal recessive disorder Donnai-Barrow syndrome and facio-oculoacoustico-renal syndrome (DB/FOAR syndrome)	Multi-ligand endocytic receptor critical for the reuptake of numerous ligands, including lipoproteins, sterols, vitamin-binding proteins, and hormones. This protein also has a role in cell-signaling.	-	NO
FML050 (III.2)	missense	LRP2	low density lipoprotein receptor-related protein 2	ENST00000263816	c.2081G>A:p.(Gly694Asp)	NO	D	T	D	D	C	4.41	23.2	0.832	NA	NA	.	600073;222448	2	170129472	170129472	C	T	103	100	0.492611
FML080 (III.1)	missense	LRP2	low density lipoprotein receptor-related protein 2	ENST00000263816	c.2035A>G:p.(Arg679Gly)	1.649e-05	D	T	N	P	N	2.41	20.2	0.428	7.7e-05	NA	.	600073;222448	2	170129518	170129518	T	C	86	58	0.402778
FML058 (II.1)	missense	LRP2	low density lipoprotein receptor-related protein 2	ENST00000263816	c.1243C>T:p.(Arg415Trp)	8.255e-06	B	D	D	D	N	2.04	23.2	0.326	NA	NA	.	600073;222448	2	170136958	170136958	G	A	113	122	0.519149
FML055 (II.2)	nonsense	MYH13	myosin, heavy chain 13, skeletal muscle	ENST00000418404	c.5785C>T:p.(Arg1929*)	3.304e-05	D	-	-	-	-	NA	41	-	NA	NA	.	603487	17	10204903	10204903	G	A	46	39	0.458824	-	Fast twitching myosin mediating the high-velocity and low-tension contractions of specific striated muscles. Related with ERK Signaling	-	YES (0.1%)
FML067 (II.2)	splicing	MYH13	myosin, heavy chain 13, skeletal muscle	ENST00000418404	c.5296-2A>G	8.243e-06	D	-	-	-	-	NA	29.4	-	NA	NA	.	603487	17	10209948	10209948	T	C	8	14	0.636364
FML074 (II.2)	missense	MYH13	myosin, heavy chain 13, skeletal muscle	ENST00000418404	c.4940T>C:p.(Leu1647Pro)	9.505e-06	D	D	D	P	-	NA	27.6	0.898	NA	NA	.	603487	17	10212864	10212864	A	G	36	19	0.345455
FML085 (II.2)	missense	MYH13	myosin, heavy chain 13, skeletal muscle	ENST00000418404	c.4142C>T:p.(Thr1381Met)	9.884e-05	D	D	D	D	-	NA	26	0.838	NA	NA	.	603487	17	10216514	10216514	G	A	35	18	0.339623
FML069 (II.2)	missense	NEK4	NIMA-related kinase 4	ENST00000233027	c.2320A>G:p.(Lys774Glu)	7.418e-05	D	D	N	D	C	5.56	28.1	0.491	0.000308	NA	rs143790506	601959	3	52771715	52771715	T	C	21	24	0.533333	Homozigous variants in NEK4 may couse autosomal recessive ciliopathies	Serine/threonine protein kinase required for normal entry into replicative senescence. The encoded protein also is involved in cell cycle arrest in response to double-stranded DNA damage	-	NO
FML059 (II.1)	missense	NEK4	NIMA-related kinase 4	ENST00000233027	c.2216A>G:p.(His739Arg)	4.942e-05	B	D	D	B	C	4.42	23.1	0.287	7.7e-05	NA	.	601959	3	52773528	52773528	T	C	86	101	0.540107
FML055 (II.2)	missense	NEK4	NIMA-related kinase 4	ENST00000233027	c.158A>C:p.(Glu53Ala)	8.237e-06	D	D	D	D	C	5.27	25.4	0.756	NA	NA	.	601959	3	52802556	52802556	T	G	40	54	0.574468
FML068 (II.1); FML068 (II.2)	missense	NPHS1	nephrosis 1, congenital, Finnish type (nephrin)	ENST00000378910	c.3455C>T:p.(Thr1152Met)	9.911e-05	B	N	D	D	N	-0.645	12.59	0.204	0.000154	NA	rs143145248	602716;256300	19	36321981	36321981	G	A	69	60	0.465116	Nephrotic syndrome 1 (autosomal recessive)	Transmembrane protein that functions in the glomerular filtration barrier in the kidney	-	NO
FML055 (II.2)	frameshift deletion	NPHS1	nephrosis 1, congenital, Finnish type (nephrin)	ENST00000378910	c.c.614_621delCACCCCGG:p.(Thr205Lysfs*4)	1.653e-05	D	-	-	-	-	NA	28	-	NA	NA	.	602716;256300	19	36340543	36340550	CCGGGGTG	-	97	80	0.451977
FML055 (II.2)	frameshift insertion	NPHS1	nephrosis 1, congenital, Finnish type (nephrin)	ENST00000378910	c.614_615insTT:p.(Pro206Tyrfs*30)	NO	D	-	-	-	-	NA	23.5	-	NA	NA	.	602716;256300	19	36340550	36340550	-	AA	97	80	0.451977
FML074 (II.2)	missense	NPHS1	nephrosis 1, congenital, Finnish type (nephrin)	ENST00000378910	c.146T>G:p.(Val49Gly)	NO	B	D	D	B	N	1.43	13.82	0.392	NA	NA	.	602716;256300	19	36342487	36342487	A	C	27	34	0.557377
FML071 (II.2)	missense	SGK223	Tyrosine-protein kinase SgK223	ENST00000520004	c.3921C>A:p.(Asp1307Glu)	NO	D	D	N	P	C	3.74	25.4	0.621	NA	NA	.	.	8	8175964	8175964	G	T	10	8	0.444444	-	Oncogenic scaffolds that nucleate the assembly of specific signalling complexes and regulate tyrosine kinase signalling (Patel et al, Nat Comm, 2017). It is a component in the BCR-ABL1 signaling network (Titz et al, Oncogene, 2010)	-	YES (0.1%)
FML061 (II.1)	missense	SGK223	Tyrosine-protein kinase SgK223	ENST00000520004	c.3272G>A:p.(Arg1091Gln)	NO	D	D	N	P	C	3.81	26.5	0.274	NA	NA	.	.	8	8176613	8176613	C	T	19	19	0.5
FML075 (II.6)	missense	SGK223	Tyrosine-protein kinase SgK223	ENST00000520004	c.745G>A:p.(Glu249Lys)	2.527e-05	D	D	N	P	C	5	27.4	0.139	NA	NA	.	.	8	8235174	8235174	C	T	20	13	0.393939
FML082 (III.2)	missense	SGK223	Tyrosine-protein kinase SgK223	ENST00000520004	c.700T>C:p.(Ser234Pro)	8.335e-06	B	T	D	P	C	3.29	24.7	0.173	NA	NA	.	.	8	8235219	8235219	A	G	257	189	0.423767
FML081 (I.1)	missense	SLC13A2	solute carrier family 13 (sodium-dependent dicarboxylate transporter), member 2	ENST00000444914	c.481C>T:p.(ArgR161Cys)	2.523e-05	B	D	D	B	N	1.55	15.92	0.066	NA	NA	.	604148	17	26817574	26817574	C	T	8	9	0.529412	-	Sodium-coupled citrate transporter that cotransports sodium ions and dicarboxylates such as succinate and citrate.	-	YES (0.1%)
FML059 (II.1)	nonsense	SLC13A2	solute carrier family 13 (sodium-dependent dicarboxylate transporter), member 2	ENST00000444914	c.581C>A:p.(Ser194*)	8.246e-05	D	-	-	-	C	5.07	39	-	7.7e-05	NA	.	604148	17	26817784	26817784	C	A	78	92	0.541176
FML080 (III.1)	missense	SLC13A2	solute carrier family 13 (sodium-dependent dicarboxylate transporter), member 2	ENST00000444914	c.1495C>T:p.(Pro499Ser)	NO	D	D	D	P	C	4.97	25.2	0.277	NA	NA	.	604148	17	26822712	26822712	C	T	7	16	0.695652
FML050 (III.2)	nonframeshift insertion	TBC1D8	TBC1 domain family, member 8 (with GRAM domain)	ENST00000376840	c.3374_3375insCTT:p.(Phe1125delinsSerPhe)	NO	B	-	-	-	-	NA	12.15	-	NA	NA	rs150740812	.	2	101624332	101624332	-	AAG	.	.	.	-	May act as a GTPase-activating protein for Rab family protein(s).	-	YES (0.1%)
FML067 (II.2)	missense	TBC1D8	TBC1 domain family, member 8 (with GRAM domain)	ENST00000376840	c.3298A>G:p.(Asn1100Asp)	8.282e-06	D	N	T	D	-	NA	23.6	0.092	NA	NA	.	.	2	101624408	101624408	T	C	150	92	0.380165
FML081 (I.1)	missense	TBC1D8	TBC1 domain family, member 8 (with GRAM domain)	ENST00000376840	c.2641G>A:p.(Ala881Thr)	3.364e-05	D	D	D	D	-	NA	24	0.315	NA	NA	.	.	2	101638818	101638818	C	T	15	11	0.423077
FML054 (I.1); FML054 (II.1)	missense	TET2	tet methylcytosine dioxygenase 2	ENST00000540549	c.722C>T:p.(Ala241Val)	2.477e-05	D	T	N	D/B	C	4.6	22.4	0.094	NA	NA	.	612839	4	106155821	106155821	C	T	3	7	0.7	-	Methylcytosine dioxygenase that catalyzes the conversion of methylcytosine to 5-hydroxymethylcytosine. The encoded protein is involved in myelopoiesis.	Somatic TET2 variants are related to Myeloproliferative disorders (MPD), Polycythemia vera (PV), systemic mast cell disease, Myelodysplastic syndrome (MDS) and Acute Myeloid Leukemia (AML). Germline TET2 variants or their combination may constitute complex, likely low penetrance predisposing factors for myeloid neoplasm that also interact with somatic lesions and lead to cancer decades later (Hir…	YES (11%)
FML075 (II.6)	nonsense	TET2	tet methylcytosine dioxygenase 2	ENST00000540549	c.4392C>A:p.(Cys1464*)	NO	D	-	-	-	-	NA	40	-	NA	NA	.	612839	4	106193930	106193930	C	A	59	51	0.463636
FML081 (I.1)	missense	TET2	tet methylcytosine dioxygenase 2	ENST00000540549	c.5885C>T:p.(Pro1962Leu)	4.488e-05	D	D	D	D	-	NA	24	0.198	0.000219	NA	rs200971953	612839	4	106197552	106197552	C	T	130	124	0.488189
FML059 (II.1)	missense	TRERF1	transcriptional regulating factor 1	ENST00000372922	c.2042C>T:p.(Thr681Ile)	3.397e-05	D	T	D	B	C	3.58	23	0.064	7.7e-05	NA	.	610322	6	42227304	42227304	G	A	69	66	0.488889		Zinc-finger transcriptional regulating protein that interacts with CBP/p300	-	NO
FML074 (II.2)	missense	TRERF1	transcriptional regulating factor 1	ENST00000372922	c.1682C>T:p.(Pro561Leu)	4.512e-05	D	T	N	D	C	4.55	24	0.302	NA	NA	.	610322	6	42231260	42231260	G	A	.	.	.
FML062 (III.1)		TRERF1	transcriptional regulating factor 1	ENST00000372922	c.257G>C:p.(Gly86Ala)	NO	B	D	N	D	N	2.44	21.7	0.08	NA	NA	.	610322	6	42237072	42237072	C	G	36	12	0.25
FML074 (II.2)	missense	VPS13C	vacuolar protein sorting 13 homolog C (S. cerevisiae)	ENST00000261517	c.7694A>T:p.(Lys2565Met)	NO	D	T	N	P	C	5.38	23.7	0.209	NA	NA	.	608879	15	62210401	62210401	T	A	52	44	0.458333	Germline homozygous or compound heterozygous mutations in this gene cause Parkinson disease 23 (PARK23), an autosomal recessive, early-onset form of Parkinson disease.	This gene encodes a member of the vacuolar protein sorting-associated 13 gene family. Necessary for proper mitochondrial function and maintenance of mitochondrial transmembrane potential	-	YES (0.1%)
FML053 (II.2)	missense	VPS13C	vacuolar protein sorting 13 homolog C (S. cerevisiae)	ENST00000261517	c.7624C>T:p.(Arg2542Cys)	4.123e-05	D	D	D	D	C	5.54	33	0.714	7.7e-05	NA	rs114415141	608879	15	62211502	62211502	G	A	30	39	0.565217
FML057 (I.1); FML057 (II.1)	missense	VPS13C	vacuolar protein sorting 13 homolog C (S. cerevisiae)	ENST00000261517	c.5846T>G:p.(Leu1949Arg)	8.258e-06	D	D	D	D	C	4.84	26.4	0.801	NA	NA	.	608879	15	62226440	62226440	A	C	10	10	0.5
FML073 (II.2)	missense	VWDE	von Willebrand factor D and EGF domains	ENST00000275358	c.3084T>A:p.(Asn1028Lys)	9.358e-05	B	D	D	D	-	NA	24.2	0.333	NA	NA	.	.	7	12400848	12400848	A	T	46	27	0.369863	-	Von Willebrand factor D and EGF domain-containing protein	-	NO
FML086 (II.1); FML086 (II.2)	missense	VWDE	von Willebrand factor D and EGF domains	ENST00000275358	c.2012A>G:p.(Tyr671Cys)	NO	B	D	D	D	-	NA	24.2	0.531	NA	NA	.	.	7	12409920	12409920	T	C	41	57	0.581633	.	.	.	.
FML074 (II.2)	missense	VWDE	von Willebrand factor D and EGF domains	ENST00000275358	c.190T>C:p.(Tyr64His)	NO	D	D	D	D	-	NA	27.4	0.435	NA	NA	.	.	7	12433273	12433273	A	G	13	15	0.535714	.	.	.	.
FML071 (II.2)	frameshift insertion	ADA	adenosine deaminase	ENST00000372874	c.259_260insT:p.(Glu88Argfs*34)	NO	D	-	-	-	-	NA	24.4	-	NA	NA	.	608958;102700	20	43255200	43255200	-	A	54	72	0.571429	T cell-negative (T-), B cell-negative (B-), natural killer cell-negative (NK-) severe combined immunodeficiency (SCID) is caused by homozygous or compound heterozygous germline mutations in ADA (autosomal recessive)	Enzyme that catalyzes the hydrolysis of adenosine to inosine. Acts as a positive regulator of T-cell coactivation	-	NO
FML056 (II.1)	nonsense	ADA	adenosine deaminase	ENST00000372874	c.7C>T:p.(Gln3*)	NO	D	-	-	-	C	2.07	37	0.429	NA	NA	.	608958;102700	20	43280242	43280242	G	A	10	17	0.62963
FML071 (II.2)	missense	CSNK1A1L	casein kinase 1, alpha 1-like	ENST00000379800	c.946G>T:p.(Gly316Cys)	NO	D	D	D	D	N	0.0724	22.5	0.154	NA	NA	.	.	13	37678448	37678448	C	A	62	28	0.311111	-	Casein kinase	-	NO
FML065 (II.1); FML065 (I.2)	frameshift insertion	CSNK1A1L	casein kinase 1, alpha 1-like	ENST00000379800	c.360_361insA:p.(Ile121Asnfs*5)	NO	D	-	-	-	-	NA	26.8	-	NA	NA	.	.	13	37679034	37679034	-	T	60	63	0.512195	.
FML071 (II.2)	missense	PPM1J	protein phosphatase, Mg2+/Mn2+ dependent, 1J	ENST00000309276	c.1233C>G:p.(Asp411Glu)	NO	D	D	D	D	C	2.91	23	0.154	NA	NA	.	609957	1	113253219	113253219	G	C	22	11	0.333333	-	Serine/threonine protein phosphatase. Related to p53 and Wtn pathways	-	NO
FML083 (II.5)	frameshift deletion	PPM1J	protein phosphatase, Mg2+/Mn2+ dependent, 1J	ENST00000309276	c.32_33delAC:p.(His11Profs*51)	NO	D	-	-	-	-	NA	32	-	NA	NA	.	609957	1	113257891	113257892	GT	-	3	4	0.571429	.
FML083 (II.5)	frameshift insertion	PRR23B	proline rich 23B	ENST00000329447	c.566_567insT:p.(Arg190Profs*27)	NO	D	-	-	-	-	NA	18.91	-	NA	NA	.	.	3	138738938	138738938	-	A	102	106	0.509615	-	Proline Rich 23B (unknown function)	-
FML069 (II.2)	missense	PRR23B	proline rich 23B	ENST00000329447	c.361G>A:p.(Gly121Arg)	NO	B	T	D	D	N	-1.97	15.05	0.181	NA	NA	.	.	3	138739143	138739143	C	T	122	107	0.467249	.
FML075 (II.6)	missense	AMER2	APC membrane recruitment protein 2	ENST00000515384	c.1763C>T:p.(Ser588Phe)	NO	D	D	D	D	C	4.27	26.4	0.423	NA	NA	.	.	13	25743995	25743995	G	A	28	23	0.45098	-	Negative regulator of the canonical Wnt signaling pathway	-	YES (0.3%)
FML074 (II.2)	nonframeshift insertion	AMER2	APC membrane recruitment protein 2	ENST00000515384	c.115_116insGGGACC:p.(Leu39delinsGlyThrLeu)	NO	B	-	-	-	.	NA	17.13	-	NA	NA	.	.	13	25745643	25745643	-	GGTCCC	80	80	0.5
FML061 (II.1)	missense	C7orf66	chromosome 7 open reading frame 66	ENST00000379007	c.105G>C:p.(Gln35His)	NO	B	D	-	-	N	-2.44	3.335	0.031	NA	NA	.	.	7	108524485	108524485	C	G	20	12	0.375	-	Unknown function and the coding status remains uncertain (uncharacterized protein)	-	NO
FML074 (II.2)	missense	C7orf66	chromosome 7 open reading frame 66	ENST00000379007	c.71T>C:p.(Lue24Pro)	NO	B	D	-	-	N	-0.961	12.51	0.078	NA	NA	.	.	7	108524519	108524519	A	G	71	74	0.510345
FML061 (II.1)	frameshift insertion	CASP4	caspase 4, apoptosis-related cysteine peptidase	ENST00000444739	c.1113_1114insT:p.(Phe371fs)	NO	B	-	-	-	-	NA	35	-	NA	NA	.	602664	11	104815501	104815501	-	A	24	33	0.578947	-	Cysteine-aspartic acid protease with a central role in the execution-phase of cell apoptosis	-	NO
FML078 (IV.1); FML078 (IV.2)	missense	CASP4	caspase 4, apoptosis-related cysteine peptidase	ENST00000444739	c.661C>T:p.(His221Tyr)	NO	B	T	D	D	C	4.11	14.85	0.103	NA	NA	.	602664	11	104820390	104820390	G	A	46	39	0.458824
FML053 (II.2)	missense	CILP2	cartilage intermediate layer protein 2	ENST00000291495	c.T629A:p.(Ile210Asn)	NO	B	D	D	D	N	1.36	17.07	0.077	NA	NA	.	612419	19	19653220	19653220	T	A	91	57	0.385135	-	May play a role in cartilage scaffolding	-	NO
FML055 (II.2)	missense	CILP2	cartilage intermediate layer protein 2	ENST00000291495	c.A1331G:p.(Glu444Gly)	NO	D	D	D	D	C	3.75	25.5	0.266	NA	NA	.	612419	19	19654685	19654685	A	G	89	81	0.476471
FML079 (III.1)	missense	CLTCL1	clathrin, heavy chain-like 1	ENST00000263200	c.T4670C:p.(Phe1557Ser)	NO	D	D	D	P	-	NA	25.6	0.529	NA	NA	.	601273	22	19171060	19171060	A	G	4	4	0.5	Homozygous missense mutation induces congenital insensitivity to pain with severe intellectual disability (autosomal recessive) (Nahorski et al, Brain, 2015)	Member of the clathrin heavy chain family and encodes a major protein of the polyhedral coat of coated pits and vesicles involved in intracellular endosomal trafficking	-	YES (0.3%)
FML074 (II.2)	missense	CLTCL1	clathrin, heavy chain-like 1	ENST00000263200	c.A310G:p.(Met104Val)	NO	D	D	D	B	-	NA	15.34	0.222	NA	NA	.	601273	22	19241691	19241691	T	C	79	70	0.469799	.
FML072 (III.2_CR); FML072 (III.2-PB)	missense	CPEB2	cytoplasmic polyadenylation element binding protein 2	ENST00000538197	c.A427T:p.(Ser143Cys)	NO	B	D	N	-	-	NA	23.4	0.043	NA	NA	.	.	4	15004724	15004724	A	T	38	38	0.5	-	Sequence-specific RNA-binding protein that controls the elongation of the poly(A) tail and polyadenylation-induced translation. Essential for mitotic cell division, especially for metaphase entry. CPEB1 and CPEB2 interact with the 3’-UTR of HIF-1α mRNA, affecting the HIF-1α protein levels and HIF activity. (Chen et al, Anticancer Res, 2016)	-	YES (0.1%)
FML080 (III.1)	missense	CPEB2	cytoplasmic polyadenylation element binding protein 2	ENST00000538197	c.C1049T:p.(Pro350Leu)	NO	D	D	N	-	-	NA	22	0.03	NA	NA	.	.	4	15005346	15005346	C	T	5	10	0.666667
FML075 (II.6)	missense	EML6	echinoderm microtubule associated protein like 6	ENST00000356458	c.G689A:p.(Arg230His)	NO	D	T	D	B	-	NA	23.8	0.251	NA	NA	.	.	2	55054866	55054866	G	A	23	17	0.425	-	May modify the assembly dynamics of microtubules	-	YES (0.1%)
FML074 (II.2)	missense	EML6	echinoderm microtubule associated protein like 6	ENST00000356458	c.C2085G:p.(Phe695Leu)	NO	D	D	D	B	-	NA	23.4	0.2	NA	NA	.	.	2	55096351	55096351	C	G	.	.	.
FML051 (I.1); FML051 (II.1)	missense	KMT2D	lysine (K)-specific methyltransferase 2D	ENST00000301067	c.C15053G:p.(Thr5018Arg)	NO	D	D	D	D	-	NA	25.6	0.456	NA	NA	.	602113	12	49420696	49420696	G	C	59	57	0.491379	Kabuki syndrome 1 (KABUK1), a congenital mental retardation syndrome is caused by heterozygous mutation (mainly de novo) in KMT2D	Histone methyltransferase that methylates the Lys-4 position of histone H3, a specific tag for epigenetic transcriptional activation	Frequently mutated in different cancers/ High frequency of congenital germline KMT2D variation in infant leukemia AML patients (Valentine et al, Leukemia, 2014)	YES (0.8%)
FML076 (II.2)	missense	KMT2D	lysine (K)-specific methyltransferase 2D	ENST00000301067	c.G8291A:p.(Gly2764Glu)	NO	D	N	D	D	-	NA	24.4	0.36	NA	NA	.	602113	12	49433080	49433080	C	T	43	46	0.516854
FML079 (III.1)	nonframeshift deletion	MYO15A	myosin XVA	ENST00000205890	c.19_21del:p.(7_7del)	NO	D	-	-	-	-	NA	19	-	NA	NA	.	600316;602666	17	18022133	18022135	GAG	-	21	28	0.571429	Homozigous germline mutations in MYO15A cause recessive congenital deafness (DFNB3)	Unconventional myosin with longer N-terminal extension preceding the conserved motor domain. It is necessary for actin organization in the hair cells of the cochlea.	-	NO
FML075 (II.6)	missense	MYO15A	myosin XVA	ENST00000205890	c.G5171T:p.(Arg1724Leu)	NO	D	D	D	D	C	4.13	29.7	0.649	NA	NA	.	600316;602666	17	18042885	18042885	G	T	124	93	0.428571
FML050 (III.2)	missense	PCLO	piccolo presynaptic cytomatrix protein	ENST00000333891	c.G9443A:p.(Gly3148Asp)	NO	B	D	D	B	-	NA	21.1	0.145	NA	NA	.	604918	7	82580461	82580461	C	T	46	31	0.402597	Homozigous germline mutations in PCLO cause Pontocerebellar hypoplasia 3 (PCH3) (autosomal recessive)	PCLO is part of the presynaptic cytoskeletal matrix and may act as a scaffolding protein involved in the organization of synaptic active zones and in synaptic vesicle trafficking	PCLO mutations have been reported in both CLL, diffuse large B-cell lymphoma and in relation with ibrutinib relapse in CLL (Kadri et al, Blood Adv, 2017)	YES (0.1%)
FML075 (II.6)	missense	PCLO	piccolo presynaptic cytomatrix protein	ENST00000333891	c.G6307A:p.(Asp2103Asn)	NO	B	N	D	D	-	NA	24.8	0.105	NA	NA	.	604918	7	82583962	82583962	C	T	68	48	0.413793
FML062 (III.1)	missense	PMEPA1	prostate transmembrane protein, androgen induced 1	ENST00000341744	c.C619G:p.(Pro207Ala)	NO	D	D	D	P	C	3.64	24.8	0.254	NA	NA	.	606564	20	56227354	56227354	G	C	6	6	0.5	-	This gene encodes a transmembrane protein acting as negative regulator of TGF-beta signaling and thereby probably plays a role in cell proliferation, differentiation, apoptosis, motility, extracellular matrix production and immunosuppression. It is upregulated by Up-regulated by androgen, TGF-beta and hypoxia	Overexpression of this gene may play a role in multiple types of cancer, but it is downregulated in leukemia and lymphoma (Rae et al, Mol Carcinog, 2001)	NO
FML061 (II.1)	missense	PMEPA1	prostate transmembrane protein, androgen induced 1	ENST00000341744	c.A350C:p.(Asp117Ala)	NO	D	D	D	B	C	4.87	23.9	0.174	NA	NA	.	606564	20	56227623	56227623	T	G	9	6	0.4	.
FML063 (II.1)	missense	PXDN	peroxidasin homolog (Drosophila)	ENST00000252804	c.C3847G:p.(Arg1283Gly)	NO	D	D	D	P	-	NA	25.5	0.361	NA	NA	.	605158	2	1647245	1647245	G	C	56	38	0.404255	Germline homozygous or compound heterozygous mutations in this gene cause congenital corneal opacification and other ocular anomalies, as well as Anterior segment dysgenesis 7 (ASGD7) (autosomal recessive)	Protein secreted into the extracellular matrix that displays low peroxidase activity and is likely to participate in H(2)O(2) metabolism and peroxidative reactions in the cardiovascular system. It also plays a role in extracellular matrix formation.	PXDN is recurrently mutated in Infant ALL patients carrying a MLL-AF4 translocation (van Roon et al, Blood, 2014)/PXDN is downregulated in AML accross all karyotypes (Desmond et al, Leukemia, 2007)	NO
FML070 (II.2); FML070 (III.2)	missense	PXDN	peroxidasin homolog (Drosophila)	ENST00000252804	c.C3760T:p.(Pro1254Ser)	NO	D	D	D	P	-	NA	27	0.544	NA	NA	.	605158	2	1647332	1647332	G	A	37	41	0.525641
FML077 (II.4)	missense	RGS7	regulator of G-protein signaling 7	ENST00000366565	c.A571G:p.(Ser191Gly)	NO	D	D	D	D	C	5.26	26.7	0.436	NA	NA	.	602517	1	241031925	241031925	T	C	93	78	0.45614	-	Regulates G protein-coupled receptor signaling cascades. Inhibits signal transduction by increasing the GTPase activity of G protein alpha subunits.	Recurrently mutated in melanoma (Qutob et al, Sci Rep, 2018)	NO
FML055 (II.2)	missense	RGS7	regulator of G-protein signaling 7	ENST00000366565	c.A202C:p.(Lys68Gln)	NO	D	N	T	P	C	4.22	22.6	0.134	NA	NA	.	602517	1	241146403	241146403	T	G	46	32	0.410256	.
FML050 (III.2)	splicing	RNF144A	ring finger protein 144A	ENST00000320892	c.301+3A>G	NO	D	-	-	-	-	NA	20.2	-	NA	NA	.	.	2	7154906	7154906	A	G	47	32	0.405063	-	E3 ubiquitin-protein ligase which accepts ubiquitin from E2 ubiquitin-conjugating enzymes UBE2L3 and UBE2L6 in the form of a thioester and then directly transfers the ubiquitin to targeted substrates. Mediates the ubiquitination and degradation of the DNA damage kinase PRKDC. RNF144A also sustains EGFR signaling to promote EGF-dependent cell proliferation (Ho et al, J Biol Chem, 2018).	Mutated in different types of cancer / t(2;2)(p24;p25) RNF144A/LAPTM4A identified in T-ALL / RNF144A is a direct negative regulator of the RAF-MAPK/ERK pathway, and regulates T-cell survival and CD4-T cell differentiation	NO
FML075 (II.6)	missense	RNF144A	ring finger protein 144A	ENST00000320892	c.G581A:p.(Arg194Gln)	NO	D	D	D	D	C	5.52	27.1	0.538	NA	NA	.	.	2	7164571	7164571	G	A	35	27	0.435484	.
FML062 (III.1)	missense	SEC23B	Sec23 homolog B (S. cerevisiae)	ENST00000336714	c.G1083C:p.(Glu361Asp)	NO	D	D	D	D	C	4.01	25.9	0.833	NA	NA	.	610512	20	18508229	18508229	G	C	129	97	0.429204	Homozygous or compound heterozygous mutations in this gene cause autosomal recessive Congenital Dyserythropoietic Anemia Type II (Russo et al, Haematologica, 2017)	Member of the SEC23/SEC24 family that promotes the formation of transport vesicles from the endoplasmic reticulum. It may also have a potential role in the ribosome biogenesis pathway that could contribute to the pathogenesis of cancer-predisposition (Yehia et al, Hum Mol Genet, 2018)	-	NO
FML061 (II.1)	missense	SEC23B	Sec23 homolog B (S. cerevisiae)	ENST00000336714	c.C1625T:p.(Pro542Leu)	NO	D	D	T	B	C	4.2	18.59	0.589	NA	NA	.	610512	20	18523776	18523776	C	T	33	34	0.507463
FML050 (III.2)	missense	TNRC6C	trinucleotide repeat containing 6C	ENST00000335749	c.A1475C:p.(Lys492Thr)	NO	D	T	N	D	-	NA	22.8	0.107	NA	NA	.	610741	17	76046618	76046618	A	C	10	14	0.583333	-	It is a scaffoldng protein associates with argonaute proteins bound to partially complementary mRNAs mediating gene silencing by miRNAs and simultaneously can recruit CCR4-NOT and PAN deadenylase complexes	Frequently mutated in different cancers (such as gastric and colorectal cancers)	NO
FML065 (II.1); FML065 (I.2)	missense	TNRC6C	trinucleotide repeat containing 6C	ENST00000335749	c.G3469T:p.(Ala1157Ser)	NO	D	T	N	D	-	NA	29.2	0.185	NA	NA	.	610741	17	76082584	76082584	G	T	79	73	0.480263	.
FML074 (II.2)	missense	UTP20	UTP20, small subunit (SSU) processome component, homolog (yeast)	ENST00000261637	c.A2918G:p.(Glu973Gly)	NO	D	D	D	D	C	5.41	26.5	0.542	NA	NA	.	612822	12	101715284	101715284	A	G	31	28	0.474576	-	Component of the U3 small nucleolar RNA protein complex (U3 snoRNP) and is involved in 18S rRNA processing	-	NO
FML062 (III.1)	missense	UTP20	UTP20, small subunit (SSU) processome component, homolog (yeast)	ENST00000261637	c.C4063T:p.(Leu1355Phe)	NO	D	D	D	D	C	5.44	24.3	0.38	NA	NA	.	612822	12	101734350	101734350	C	T	58	50	0.462963	.		.
FML085 (II.2)	missense	ZNF354A	zinc finger protein 354A	ENST00000335815	exon5:c.C1176G:p.(Ser392Arg)	NO	B	T	D	D	N	1.56	23.2	0.155	NA	NA	.	602444	5	178139703	178139703	G	C	29	23	0.442308	-	It may egulate the cell cycle of proliferating renal tubular epithelial cells through ERK phosphorylation and as a part of the circadian clock output (Yamato et al, J Recept Signal Transduct Res, 2009)	-	NO
FML074 (II.2)	nonframeshift insertion	ZNF354A	zinc finger protein 354A	ENST00000335815	c.1061_1062insCCT:p.(Tyr354delinsSerTyr)	NO	B	-	-	-	-	NA	15.58	-	NA	NA	.	602444	5	178139818	178139818	-	AGG	57	28	0.329412	.		.
FML053 (II.2)	missense	ABL2	c-abl oncogene 2, non-receptor tyrosine kinase	ENST00000502732	c.G3229C:p.(Glu1077Gln)	3.296e-05	D	D	N	D	C	5.3	28	0.703	NA	NA	.	164690	1	179077173	179077173	C	G	84	96	0.533333	-	Nonreceptor tyrosine protein kinase that plays an ABL1-overlapping role in key processes linked to cell growth and survival such as cytoskeleton remodeling in response to extracellular stimuli, cell motility and adhesion and receptor endocytosis.	t(1;12)(q25;p13) ABL2/ETV6 in AML and T-ALL / ABL2 suppresses FLT3-ITD-induced cell proliferation through negative regulation of AKT signaling (Kazi et al, Oncotarget, 2017) / Somatic mutations of ABL1 and ABL2 in tumours are rare but have been reported in certain solid tumours, including lung cancer and uterine corpus endometroid carcinoma (Greuber et al, Nature Reviews Cancer, 2013)	NO
FML068 (II.1); FML068 (II.2)	frameshift deletion	ABL2	c-abl oncogene 2, non-receptor tyrosine kinase	ENST00000502732	c.2861_2862del:p.(954_954del)	8.236e-06	D	.	.	.	-	NA	35	-	NA	NA	.	164690	1	179077540	179077541	CT	-	.	.	.	.
FML063 (II.1)	missense	APOB	apolipoprotein B	ENST00000233242	c.C10253T:p.(Thr3418Met)	4.119e-05	B	D	N	D	N	1.21	16.17	0.089	NA	NA	.	107730	2	21229487	21229487	G	A	92	75	0.449102	Germline heterozygous mutations in this gene cause autosomal dominant Familial Hypercholesterolemia Type B and Familial Hypobetalipoproteinemia	Apolipoprotein B is a major protein constituent of chylomicrons (apo B-48), LDL (apo B-100) and VLDL (apo B-100). Apo B-100 functions as a recognition signal for the cellular binding and internalization of LDL particles by the apoB/E receptor.	-	YES (0.3%)
FML068 (II.1); FML068 (II.2)	nonsense	APOB	apolipoprotein B	ENST00000233242	c.9064_9065insT:p.(Asp3022_Ala3023delins)	NO	D	-	-	-	-	NA	35	-	NA	NA	.	107730	2	21230676	21230676	-	A	79	62	0.439716	.
FML074 (II.2)	nonsense	ATP10B	ATPase, class V, type 10B	ENST00000327245	c.C4360T:p.(Arg1454*)	3.317e-05	D	-	-	-	N	-2.95	43	-	8e-05	NA	rs200376757	.	5	159992486	159992486	G	A	61	50	0.45045	-	Catalytic component of a P4-ATPase flippase complex which catalyzes the hydrolysis of ATP coupled to the transport of aminophospholipids from the outer to the inner leaflet of various membranes and ensures the maintenance of asymmetric distribution of phospholipids.	-	YES (0.4%)
FML085 (II.2)	missense	ATP10B	ATPase, class V, type 10B	ENST00000327245	c.C2156T:p.(Ala719Val)	NO	D	D	D	D	C	4.77	30	0.566	NA	NA	.	.	5	160047614	160047614	G	A	43	38	0.469136	.
FML055 (II.2)	missense	DOCK6	dedicator of cytokinesis 6	ENST00000294618	c.G1960A:p.(Val654Met)	5.031e-05	D	D	N	D	-	NA	25.5	0.309	NA	NA	.	.	19	11348328	11348328	C	T	50	37	0.425287	Autosomal recessive Adams-Oliver syndrome 2 (AOS2) is caused by homozygous or compound heterozygous mutations affecting DOCK6	Acts as guanine nucleotide exchange factor (GEF) for CDC42 and RAC1 small GTPases. Through its activation of CDC42 and RAC1, may regulate neurite outgrowth	Mutation in DOCK6 acquired in the acute myeloid leukemia (AML) in an adult with CBL syndrome (Becker et al, Blood, 2014)	YES (0.3%)
FML083 (II.5)	frameshift deletion	DOCK6	dedicator of cytokinesis 6	ENST00000294618	c.631delG:p.(Ala211fs)	NO	D	-	-	-	-	NA	23.4	-	NA	NA	.	.	19	11361639	11361639	C	-	49	29	0.371795	.
FML063 (II.1)	missense	GP6	glycoprotein VI (platelet)	ENST00000310373	c.T1289A:p.(Met430Lys)	8.29e-06	D	D	N	B	N	0.934	13.81	0.028	NA	NA	.	605546	19	55526024	55526024	A	T	6	8	0.571429	Compound heterozygous mutations in GP6 cause Mild platelet-type bleeding disorder-11 (BDPLT11) (autosomal recessive)	Collagen receptor involved in collagen-induced platelet adhesion and activation. Plays a key role in platelet procoagulant activity and subsequent thrombin and fibrin formation. This procoagulant function may contribute to arterial and venous thrombus formation.	-	NO
FML055 (II.2)	nonsense	GP6	glycoprotein VI (platelet)	ENST00000310373	c.A475T:p.(Arg159*)	2.485e-05	D	-	-	-	N	-8.37	35	-	NA	NA	.	605546	19	55539081	55539081	T	A	.	.	.
FML050 (III.2)	frameshift deletion	HELQ	helicase, POLQ-like	ENST00000295488	c.3095delA:p.(Tyr1032fs)	2.473e-05	D	-	-	-	-	NA	35	-	8e-05	NA	.	606769	4	84337987	84337987	T	-	23	22	0.488889	-	Single-stranded DNA-dependent ATPase and 5 to 3 DNA helicase. Involved in the repair of DNA cross-links and double-strand break (DSB) resistance. Participates in FANCD2-mediated repair.	Genetic alterations involving HELQ frequently happen in oral squamous cell carcinoma, hepatocellular carcinoma,ductal pancreatic adenocarcinoma, gastric cancer or ovarian cancer. The roles that HELQ plays in tumor development are still unknown (Han et al, Neoplasma, 2016)	NO
FML071 (II.2)	missense	HELQ	helicase, POLQ-like	ENST00000295488	c.C2063A:p.(Ala688Asp)	8.283e-06	D	D	D	D	C	4.73	28.9	0.565	NA	NA	.	606769	4	84353406	84353406	G	T	36	32	0.470588	.
FML061 (II.1)	missense	HKDC1	hexokinase domain containing 1	ENST00000354624	c.G1831C:p.(Asp611His)	NO	D	D	D	D	C	4.63	29.7	0.933	NA	NA	.	.	10	71010403	71010403	G	C	.	.	.	Homozygous missense variant have been associated with autosomal recessively inherited Retinitis pigmentosa (RP)(Zhang et al, Hum Mol Genet, 2018)	Member of the hexokinase protein family involved in glucose metabolism	Reduced expression may be associated with gestational diabetes mellitus / High expression of this gene may also be associated with poor prognosis in hepatocarcinoma	YES (0.1%)
FML083 (II.5)	nonsense	HKDC1	hexokinase domain containing 1	ENST00000354624	c.C2650T:p.(Arg884*)	4.118e-05	D	-	-	-	N	-2.27	36	-	7.7e-05	NA	.	.	10	71026409	71026409	C	T	113	74	0.395722	.
FML074 (II.2)	missense	KIAA0556	KIAA0556	ENST00000261588	c.C938T:p.(Ser313Phe)	8.267e-06	D	T	N	D	C	5.05	25.1	0.126	NA	NA	.	.	16	27692849	27692849	C	T	25	33	0.568966	Homozygous variants in this genes cause the autosomal recessive Joubert syndrome 26 (JBTS26)	Encodes a novel, evolutionarily conserved, ciliary protein. It may influence the stability of microtubules (MT), possibly through interaction with the MT-severing katanin complex	-	NO
FML055 (II.2)	nonsense	KIAA0556	KIAA0556	ENST00000261588	c.C2788T:p.(Gln930*)	5.059e-05	D	-	-	-	C	4.57	40	-	NA	NA	.	.	16	27761069	27761069	C	T	32	63	0.663158
FML074 (II.2)	frameshift substitution	NCOR2	nuclear receptor corepressor 2	ENST00000405201	c.3179_3179delinsCG	6.47e-05	D	-	-	-	-	NA	29.9	-	NA	NA	.	600848	12	124841250	124841250	C	CG	.	.	.	-	Member of a family of thyroid hormone- and retinoic acid nuclear receptor-associate co-repressors that mediates transcriptional silencing of certain target genes by promoting chromatin condensation. NCOR2 may be required for hematopoietic stem cell development (Wei et al, Blood,2014)	-	NO
FML055 (II.2)	missense	NCOR2	nuclear receptor corepressor 2	ENST00000405201	c.C971T:p.(Ala324Val)	8.291e-06	D	D	D	B	C	1.73	23.3	0.234	NA	NA	.	600848	12	124915245	124915245	G	A	135	124	0.478764	.		.
FML074 (II.2)	frameshift deletion	PRUNE2	prune homolog 2 (Drosophila)	ENST00000376718	c.2598delC:p.(Gly866fs)	1.664e-05	D	-	-	-	-	NA	23	-	NA	NA	.	610691	9	79324592	79324592	G	-	34	40	0.540541	-	Member of the B-cell CLL/lymphoma 2 and adenovirus E1B 19 kDa interacting family, whose members play roles in many cellular processes including apotosis, cell transformation, and synaptic function. Several functions for this protein have been demonstrated including suppression of Ras homolog family member A activity, which results in reduced stress fiber formation and suppression of oncogenic cel…	Tumor supressor gene in prostate cancer (Salameh et al, PNAS, 2015)	YES (0.1%)
FML075 (II.6)	missense	PRUNE2	prune homolog 2 (Drosophila)	ENST00000376718	c.G2416C:p.(Glu806Gln)	NO	D	D	N	D	-	NA	22.5	0.124	NA	NA	.	610691	9	79324774	79324774	C	G	.	.	.	.
FML054 (II.1)	missense	TAS1R1	taste receptor, type 1, member 1	ENST00000333172	c.C568G:p.(Pro190Ala)	NO	D	D	D	D	C	3.72	24.2	0.758	NA	NA	.	606225	1	6634760	6634760	C	G	11	22	0.666667	-	G protein-coupled receptor and is a component of the heterodimeric amino acid taste receptor T1R1+3. It responds to the umami taste stimulus (the taste of monosodium glutamate)	-	NO
FML081 (I.1)	frameshift deletion	TAS1R1	taste receptor, type 1, member 1	ENST00000333172	c.704_705del:p.(235_235del)	4.12e-05	D	-	-	-	-	NA	22.1	-	NA	NA	.	606225	1	6634896	6634897	AG	-	13	14	0.518519	.		.
FML079 (III.1)	nonsense	TCHP	trichoplein, keratin filament binding	ENST00000312777	c.C70T:p.(Arg24*)	1.65e-05	D	-	-	-	C	3.04	36	-	NA	NA	.	612654	12	110340901	110340901	C	T	48	44	0.478261	-	Tumor suppressor which has the ability to inhibit cell growth and be pro-apoptotic during cell stress.	Inhibits cell growth in bladder and prostate cancer cells by a down-regulation of HSPB1 by inhibiting its phosphorylation. May act as a capping or branching protein for keratin filaments in the cell periphery.	NO
FML068 (II.1); FML068 (II.2)	missense	TCHP	trichoplein, keratin filament binding	ENST00000312777	c.A830G:p.(Gln277Arg)	3.302e-05	D	D	D	D	C	4.96	28.1	0.351	NA	NA	.	612654	12	110346693	110346693	A	G	55	59	0.517544	.		.
FML050 (III.2)	frameshift insertion	TMEM139	transmembrane protein 139	ENST00000359333	c.311_312insC:p.(Arg104fs)	NO	D	-	-	-	-	NA	19.29	-	NA	NA	.	.	7	142983582	142983582	-	C	8	8	0.5	-	Transmembrane protein with an extracellular N terminus of unknown function. It may interact with kAE1, whose mutations are associated with distal renal tubular acidosis, and promotes its intracellular trafficking. (Nuiplot et al, Biochem Biophys Res Commun, 2015)	-	NO
FML053 (II.2)	missense	TMEM139	transmembrane protein 139	ENST00000359333	c.T436C:p.(Ser146Pro)	4.948e-05	D	D	D	D	C	5.05	24.4	0.264	NA	NA	.	.	7	142983707	142983707	T	C	49	63	0.5625	.		.
FML079 (III.1)	missense	TXNDC11	thioredoxin domain containing 11	ENST00000283033	c.T763C:p.(Phe255Leu)	2.635e-05	D	T	D	B	C	5.34	23	0.154	NA	NA	rs76324454	.	16	11815463	11815463	A	G	22	12	0.352941	.	Thioredoxin that localizes to endoplasmic reticulum (ER) and may function as a protein chaperone act as a redox regulator involved in DUOX proteins folding.		NO
FML074 (II.2)	nonsense	TXNDC11	thioredoxin domain containing 11	ENST00000283033	c.T399G:p.(Tyr133*)	NO	D	-	-	-	C	-0.136	35	-	NA	NA	.	.	16	11829945	11829945	A	C	19	26	0.577778	.
KEY
Novel variants (≥ 3 families)
Variants with frequency in control population <00001 (≥ 3 families)
Novel variants (2 families, at least one with LoF variant)
Novel and missense variants (2 families)
Variants with frequency in control population <00001 (2 families, least one family with LoF variant)
