# Supplementary material for: The complex genetic landscape of familial MDS and AML reveals pathogenic germline variants
Source: Nat Commun. 2020 Feb 25;11:1044. doi: 10.1038/s41467-020-14829-5 (PMC7042299; doi:10.1038/s41467-020-14829-5)
Supplement: Supplementary file 9 — Supplementary Data 6 [file 41467_2020_14829_MOESM9_ESM.xlsx]

## Sheet: ST_6_Candidates other series
CANDIDATE GENES
Churpek et al, Blood, 2015	Bluteau et al, Blood, 2018	Patnaik et al. ASH, 2013
ADCY5	ABL1	NAPRT1
APOB	ABL2
ARAP2	ALAS2
CACNA1G	ASXL1
DKC1	ATR
DNAH9	BCL2L10
HMCN1	BRCA2
HYDIN	CBL
MUC16	CDAN1
MUC5B	CEBPA
MYOM3	CFHR1
NMUR2	CFHR3
PKD1L2	CFI
PPP1R3A	CHEK2
RNF213	CHEK2
TINF2	CLCN7
TNC	CTC1
	DDX41
	DKC1
	DNAJC21
	ENG
	ENG
	ERCC6L2
	ERG
	ERG
	ETS2
	ETV6
	GATA1
	GATA2
	GFI1
	GP1BA
	ITGA2B
	KIT
	KIT
	LIG4
	MDM2
	MDM4
	MECOM
	MKRN1
	MYSM1
	PARN
	PAX5
	PIEZO1
	PPM1D
	PRF1
	PTPN11
	RPL11
	RPL35A
	RPL5
	RTEL1
	RUNX1
	SAMD9
	SAMD9L
	SBDS
	SH2B3
	SLC37A4
	SRP72
	STIM1
	TAL1
	TERC
	TERT
	TINF2
	TNFRSF13B
	TNFRSF13B
	TP53
	TP53BP2
	ZFPM1
