# Supplementary material for: The complex genetic landscape of familial MDS and AML reveals pathogenic germline variants
Source: Nat Commun. 2020 Feb 25;11:1044. doi: 10.1038/s41467-020-14829-5 (PMC7042299; doi:10.1038/s41467-020-14829-5)
Supplement: Supplementary file 10 — Supplementary Data 7 [file 41467_2020_14829_MOESM10_ESM.xlsx]

## Sheet: ST_7_ Genes common other series
	FAMILY (PATIENT)	VARIANT TYPE	GENE	DESCRIPTION	TRANSCRIPT	VARIANT	FREQUENCY IN CONTROL POPULATION (ExAC DATABASE)	MUTATION TASTER	SIFT	PROVEAN	POLYPHEN2	PhyloP	GERP++	ESP6500	1000g	dbSNP137	Omim	Chr	Start	End	Ref	Obs	VARIANTS IN PREVIOUS PUBLICATIONS
Bluteau et al, Blood, 2018	FML053 (II.2)	missense	ABL2	c-abl oncogene 2, non-receptor tyrosine kinase	ENST00000502732	c.G3229C:p.Glu1077Gln	3.296e-05	D	D	N	D	C	5.3	NA	NA		164690	1	179077173	179077173	C	G	c.G519A:p.Trp173X; c.A1115G:p.Tyr372Cys
	FML068 (II.2)	frameshift deletion	ABL2	c-abl oncogene 2, non-receptor tyrosine kinase	ENST00000502732	c.2861_2862del:p.954_954del	8.236e-06	D	.	.	.	-	NA	NA	NA		164690	1	179077540	179077541	CT	-
	FML050 (I.1);FML050 (II.1)	missense	ATR	ataxia telangiectasia and Rad3 related	ENST00000350721	c.G5349T:p.Gln1783His	8.237e-06	D	N	T	D	C	3.48	NA	NA	-	210600;601215	3	142218500	142218500	C	A	c.G5635T:p.Asp1879Tyr
	FML084 (II.3 & III.2)	missense	MDM4	Mdm4 p53 binding protein homolog (mouse)	ENST00000367182	c.C57G:p.Ile19Met	9.064e-05	B	D	N	D	N	1.92	7.7e-05	0.0005	rs148900701	602704	1	204494703	204494703	C	G	c.287+1G>A
	FML062 (III.1)	missense	PIEZO1	piezo-type mechanosensitive ion channel component 1	ENST00000301015	c.G5140A:p.Val1714Ile	5.702e-05	D	N	T	P		NA	NA	NA	-	611184	16	88788290	88788290	C	T	c.G2723C:p.Arg908Pro; c.G944T:p.Ser315Ile; c.C7516T:p.Leu2506Phe; c.C5827T:p.Arg1943Trp; c.G3033C:p.p.Met1011Ile; c.G1611C:p.Lys537Asn
	FML085 (II.2)	missense	PRF1	perforin 1 (pore forming protein)	ENST00000441259	c.G823A:p.Glu275Lys	NO	D	D	N	B	N	0.18	NA	NA		170280	10	72358654	72358654	C	T	c.A755G:p.Asn252Ser
	FML085 (II.2)	missense	SH2B3	SH2B adaptor protein 3	ENST00000341259	c.G145A:p.Ala49Thr	NO	D	N	T	D	C	3.42	NA	NA	-	605093	12	111856094	111856094	G	A	c.146delC:p.A49fs
	FML077 (II.4)	missense	TAL1	T-cell acute lymphocytic leukemia 1	ENST00000294339	c.C938T:p.Thr313Met	NO	B	N	D	D	C	4.7	NA	NA	-	187040	1	47685450	47685450	G	A	c.A23C:p.E8A
	FML073 (II.2)	splicing	TP53BP2	tumor protein p53 binding protein, 2	ENST00000343537	c.2863-3T>C	4.142e-05	D	-	-	-		NA	NA	NA	-	602143	1	223980227	223980227	A	G	c.T485G:p.L162X
Churpek et al, Blood, 2015	FML063 (II.1)	missense	APOB	apolipoprotein B	ENST00000233242	c.C10253T:p.Thr3418Met	4.119e-05	B	D	N	D	N	1.21	NA	NA	-	107730	2	21229487	21229487	G	A	c.G7696A:p.E2566K
	FML068 (II.2)	nonsense	APOB	apolipoprotein B	ENST00000233242	c.9064_9065insT:p.Asp3022_Ala3023delins	NO	D	-	-	-	-	NA	NA	NA	-	107730	2	21230676	21230676	-	A
	FML058 (II.1)	missense	CACNA1G	calcium channel, voltage-dependent, T type, alpha 1G subunit	ENST00000359106	c.A7082T:p.Asp2361Val	5.043e-05	D	D	D	D	-	NA	NA	NA	-	604065	17	48704060	48704060	A	T	c.G286A:p.V96M
	FML055 (II.2)	missense	DNAH9	dynein, axonemal, heavy chain 9	ENST00000262442	c.A4667T:p.Asp1556Val	0.0001318	D	T	D	B	C	3.4	0.000154	NA	-	603330	17	11597237	11597237	A	T	c.T7985C:p.I2662T; c.A1334G:p.Q445R (both variants in the same family 1032)
	FML055 (II.2)	missense	DNAH9	dynein, axonemal, heavy chain 9	ENST00000262442	c.T4969A:p.Tyr1657Asn	3.295e-05	D	D	D	D	C	4.99	NA	NA	-	603330	17	11603144	11603144	T	A
	FML056 (II.1)	missense	DNAH9	dynein, axonemal, heavy chain 9	ENST00000262442	c.T662C:p.Val221Ala	7.417e-05	D	D	D	D	C	5.25	7.7e-05	NA	-	603330	17	11513760	11513760	T	C
	FML056 (II.1)	missense	DNAH9	dynein, axonemal, heavy chain 9	ENST00000262442	c.G6457A:p.Ala2153Thr	5.769e-05	D	D	D	B	N	1.22	NA	NA	-	603330	17	11650930	11650930	G	A
	FML059 (II.1)	missense	DNAH9	dynein, axonemal, heavy chain 9	ENST00000262442	c.G9703A:p.Glu3235Lys	5.765e-05	D	T	D	D	C	4.93	NA	NA	-	603330	17	11757515	11757515	G	A
	FML071 (II.2)	missense	MUC5B	mucin 5B, oligomeric mucus/gel-forming	ENST00000529681	c.C762G:p.Asn254Lys	NO	D	D	D	D	-	NA	NA	NA	-	600770	11	1248999	1248999	C	G	c.C5777T:p.T1926M
	FML061 (II.1)	nonframeshift insertion	MUC16	mucin 16, cell surface associated	ENST00000397910	c.17437_17438insACT:p.Glu5813delinsThrGlu	NO	D	-	-	-	-	NA	NA	NA	-	606154	19	9070009	9070009	-	AGT	c.T27007A:p.T9003S; c.T4200A:p.K1400N
	FML085 (II.2)	missense	MUC16	mucin 16, cell surface associated	ENST00000397910	c.T14905A:p.Ser4969Thr	2.485e-05	B	D	N	D	-	NA	NA	NA	-	606154	19	9072541	9072541	A	T
	FML061 (II.1)	missense	NMUR2	neuromedin U receptor 2	ENST00000255262	c.A241G:p.Asn81Asp	8.241e-06	D	D	D	D	C	5.08	NA	NA	-	605108	5	151784434	151784434	T	C	c.A227C:p.M76R; c.C1183T:p.A395T
	FML084 (II.3);FML084 (III.2)	missense	TNC	tenascin C	ENST00000350763	c.G199A:p.Asp67Asn	NO	D	D	D	D	C	5.59	NA	NA	-	187380	9	117853099	117853099	C	T	c.G745A:p.R249*
Patnaik et al, ASH, 2013	FML064 (II.1 & II.2)	nonframeshift insertion	NAPRT1	nicotinate phosphoribosyltransferase domain containing 1	ENST00000449291	c.646_657dup:p.Val216_Phe219dup	NO	B	-	-	-	NA	NA	NA	NA	-	611552	8	144659258	144659258	-	AAAGGAAGTGAC	c.C1213T:p.R405X
