# Supplementary material for: The complex genetic landscape of familial MDS and AML reveals pathogenic germline variants
Source: Nat Commun. 2020 Feb 25;11:1044. doi: 10.1038/s41467-020-14829-5 (PMC7042299; doi:10.1038/s41467-020-14829-5)
Supplement: Supplementary file 13 — Supplementary Data 10 [file 41467_2020_14829_MOESM13_ESM.xlsx]

## Sheet: ST_10_Primers Sanger validation
GENE	MUTATION	FORWARD PRIMER (5'- 3')	REVERSE PRIMER (5'- 3')	co-ordinates (Human GRCh38)	size
ADA	c.259_260insT:p.(Glu88Argfs*34)	AGTTCCAAAGTAGAGCTGATAGG	GGTAAGAACATAACGGCAAAGG	chr20:44626251-44626781	530 bp
ADA	c.7C>T:p.(Gln3*)	AGGAAATGCGCGATCCA	GCCTAAGCCGAAGGAAGAA	chr20:44651454-44651814	360 bp
CLTCL1	c.T4670C:p.(Phe1557Ser)	TACTCCCTCATCACCTGGAT	GATGCCCAAGCAAGCATTT	chr22:19183400-19183643	243 bp
CSNK1A1L	c.946G>T:p.(Gly316Cys)	ACATGTATCTGAGGCAGCTATTC	TCTGCTCTGCTTCTTCTGTTC	chr13:37104211-37104436	225 bp
CSNK1A1L	c.360_361insA:p.(Ile121Asnfs*5)	AGTGCCAATGAGGTGTTTATCT	GGCTCCTTTGGAGACGTTTAT	chr13:37104705-37105181	476 bp
DHX34	c.1912G>A:p.(Asp638Asn)	CTGCAGGGAAGATGCTGAT	CTGAGCCGAAAGCATGGA	chr19:47372724-47373101	377 bp
DHX34	c.1332G>T:p.(Glu444Asp)	CTGAGTTAGTTCCTGACACCAC	AGTCAACTGTACTTCCCAATCC	chr19:47359928-47360185	257 bp
DHX34	c.1544A>G:p.(Tyr515Cys)	CAGGAAAGGTGAAGGAGATGAG	CTGTGCCAGCAGTTAGGATATAG	chr19:47362473-47362739	266 bp
DHX34	c.2689C>T:p.(Arg897Cys)	CAGACGACAAGGACAAGATGAG	GAGCAAGTCCATGAATGAGAGA	chr19:47377097-47377380	283 bp
DNAH9	c.4667A>T:p.(Asp1556Val)	CTCAAACTCCTGGCCTCAAA	CTTGGCGTCAACACCTCTAATA	chr17:11693475-11694163	688 bp
DNAH9	c.4969T>A:p.(Tyr1657Asn)	CCTGGTTTCCCTTCATAGGTTC	AGAAAGGCCCTCCTAGAGTT	chr17:11699713-11699975	262 bp
DNAH9	c.662T>C:p.(Val221Ala)	GGGTACACCCAGGGTTATTT	CTTCTTGCCTACCTGCTCTT	chr17:11610318-11610566	248 bp
DNAH9	c.6457G>A:p.(Ala2153Thr)	CTGTTGACTTCAGGTCTCACTT	ATTCTCCTGTGGCTGGATTG	chr17:11747447-11747757	310 bp
DNAH9	c.9703G>A:p.(Glu3235Lys)	GCTTCCTGGACTCGCTAATAAA	GTTTGTATTGGAGGCGGACTA	chr17:11854154-11854478	324 bp
GP6	c.T1289A:p.(Met430Lys)	TGAGAGCTGGGAACCTTAGA	AGGCTACAGCTGTGGAAAC	chr19:54685399-54685657	258 bp
GP6	c.A475T:p.(Arg159*)	GGACCTATAAAGGCTGAGGAAG	TCAGACTCGGTATGGCTTTG	chr19:54698365-54698621	256 bp
HELQ	c.3095delA:p.(Tyr1032fs)	CCCAGTCTCTTACATGCAGTTT	CTTGGCTTGGCGTCTTGATA	chr4:83416752-83416968	216 bp
HELQ	c.C2063A:p.(Ala688Asp)	GGTGCTGTTTGCTGTAGAGTAT	GGCTAGACCAACAACCAAGAA	chr4:83432067-83432310	243 bp
HKDC1	c.G1831C:p.(Asp611His)	TCTCTCTCTCTGCAGCTCTT	TGGCCTTCACTGGACATTAC	chr10:69250518-69250962	444 bp
HKDC1	c.C2650T:p.(Arg884*)	TCTTTAGCTTCTTCCCTTTGGT	CCTTCTGTGCCTGCTGTAA	chr10:69266512-69266749	237 bp
IL17RA	c.127T>G:p.(Cys43Gly)	GAACTCCACCGCGGAAA	CGCGATATCTGTGCCCAA	chr22:17085005-17085388	383 bp
IL17RA	c.1291C>T:p.(Arg431Cys)	AGGAAGGTCTGGATCATCTACT	TCTTGAAGTCCGGGAGGAT	chr22:17108351-17108693	342 bp
IL17RA	c.G1403G>A:p.(Arg468His)	AGGAAGGTCTGGATCATCTACT	TCTTGAAGTCCGGGAGGAT	chr22:17108351-17108693	342 bp
KMT2D	c.C15053G:p.(Thr5018Arg)	CCCTGAAGAAGGTGAAGATTCC	CACCCTCCTCATGACAGAAAC	chr12:49026848-49027065	217 bp
KMT2D	c.G8291A:p.(Gly2764Glu)	CTGTTCACATCCATAGAGGAAGG	TGGGACACAGGTAGGTAGAG	chr12:49039225-49039444	219 bp
LRP2	c.2035A>G:p.(Arg679Gly)	AGTGGCTTCATGTCTTGGATAA	GCTGGTCCAGTTCAAGAGTAG	chr2:169272830-169273136	306 bp
NAPRT1	c.658_659insGTCACTTCCTTT:p.(Ser220delinsValThrSerPheSer)	ACCCTAGTTTGAGAGCAAAGG	TTCGACAGCAGCAGCAA	chr8:143576911-143577175	264 bp
NPHS1	c.3455C>T:p.(Thr1152Met)	GGAAGGCCATATCCTCATCTTC	GGATGGAAAGGGCTTTGTTTG	chr19:35830924-35831186	262 bp
NPHS1	c.c.614_621delCACCCCGG:p.(Thr205Lysfs*4)	GAGTAGCCCATCCACTCTTTC	GCTCTCTAGGCTCCAATTCTC	chr19:35849394-35849842	448 bp
NPHS1	c.614_615insTT:p.(Pro206Tyrfs*30)	GAGTAGCCCATCCACTCTTTC	GCTCTCTAGGCTCCAATTCTC	chr19:35849394-35849842	448 bp
PPM1J	c.1233C>G:p.(Asp411Glu)	TAAACCACACCTTGCCTTCTC	GCTTCCCTTTGACCCTTCTT	chr1:112710397-112710733	336 bp
PPM1J	c.32_33delAC:p.(His11Profs*51)	CCAGAGCAAGGGCAAGTT	GCTCAGCTGCAGAAAGGT	chr1:112715074-112715457	383 bp
PRF1	c.G823A:p.Glu275Lys	CGTCATCTTGTGCTTCTTCTTC	CCTCAGGCTTATCTCCAACTAC	10:70598854-70599085	231 bp
PRR23B	c.566_567insT:p.(Arg190Profs*27)	TGGAATTCTGCGCATCTGT	GCCCAATTTCCAGGTTGTTG	chr3:139019759-139020246	487 bp
PRR23B	c.361G>A:p.(Gly121Arg)	CTCATCCTGATCCCAGAGGT	GCGGAATTCCAGGTCAAAGA	chr3:139020002-139020373	371 bp
PRUNE2	c.2598delC:p.(Gly866fs)	GACATCTGACCCTCCTTTCTTC	CTTTGCTTCTTTGTGGCATTCT	chr9:76709475-76709982	507 bp
PRUNE2	c.G2416C:p.(Glu806Gln)	GACATCTGACCCTCCTTTCTTC	CTTTGCTTCTTTGTGGCATTCT	chr9:76709475-76709982	507 bp
PXDN	c.C3760T:p.(Pro1254Ser)	TGATGTTGTCCGCGTTGT	AGCAGTGTGTGAGTCCATTT	chr2:1643476-1643729	253 bp
SEC23B	c.C1625T:p.(Pro542Leu)	GGATGTCTGGCTTTCTGATCTC	AGCATAAGGTAGGCAACTGATAAA	chr20:18542958-18543297	339 bp
SEC23B	c.G1083C:p.(Glu361Asp)	CTAATCGAACAGCTGCAAATGG	CACTGAAACCATAGCCCAGAG	chr20:18527512-18527744	232 bp
SH2B3	c.G145A:p.(Ala49Thr)	CCACCTGCTTACTCCTTGTC	CAGAAGTAGCGCTGGAAGAG	chr12:111418074-111418372	298 bp
SLC13A2	c.481C>T:p.(ArgR161Cys)	TCAGTGACTGCATCCCATAAC	AGCATGAAGCCCAGGATTAG	chr17:28490370-28490721	351 bp
SLC13A2	c.581C>A:p.(Ser194*)	GAACACTGGAACCTGCATAAAC	CAGACTCTCTCCAAGAACCAAG	chr17:28490523-28490962	439 bp
SLC13A2	c.1495C>T:p.(Pro499Ser)	TGGGTCCTATCATCCCTTTAGA	CTGGAGAAGGATGGAAACTCAG	chr17:28495510-28495962	452 bp
TCHP	c.C70T:p.(Arg24*)	CTTTCCTCCCATTCCTGTTCTC	GCAAATCCTACGCTCCCTAAA	chr12:109903003-109903307	304 bp
TCHP	c.A830G:p.(Gln277Arg)	GAAGAGCGAAAGCAGATGGA	TGATGGACACTACTCCCAGAT	chr12:109908652-109909116	464 bp
TET2	c.5885C>T:p.(Pro1962Leu)	CGTGAGAAAGAGGAAGAGTGTG	GAGTGAAGGCATATGGAGATGTAG	chr4:105276286-105276487	201 bp
TET2	c.722C>T:p.(Ala241Val)	TGCTACAGTTTCTGCCTCTTC	GGTCTGTGCGGAATTGATCT	4:105234572-105234779	207 bp
TET2	c.4392C>A:p.(Cys1464*)	ATGAGTTTGGGAGTGTGGAAG	CCTAGGTAATGGGTTGATCTGTG	chr4:105272661-105273101	440 bp
