# Supplementary material for: The complex genetic landscape of familial MDS and AML reveals pathogenic germline variants
Source: Nat Commun. 2020 Feb 25;11:1044. doi: 10.1038/s41467-020-14829-5 (PMC7042299; doi:10.1038/s41467-020-14829-5)
Supplement: Supplementary file 14 — Source Data [file 41467_2020_14829_MOESM14_ESM.xlsx]

## Sheet: Figure 4b
Figure 4b
anti-FLAG								phospho-(Ser/Thr) ATM/ATR substrate antibody
												anti-FLAG
anti-DXH34

## Sheet: Figure 4d
Figure 4d
anti-DHX34
									anti-DHX34
anti-Tubulin
anti-FLAG									anti-FLAG

## Sheet: Supplementary Figure 7
Supplementary Figure 7
anti-UPF2
anti-UPF3b
							anti-UPF2
anti-FLAG
							anti-UPF3b
anti-DHX34
							anti-FLAG
